# Supplementary material for: Tetra­aqua­bis[3-(2-pyridylsulfan­yl)propionato N-oxide]nickel(II)
Source: Acta Crystallogr Sect E Struct Rep Online. 2009 Mar 31;65(Pt 4):m470. doi: 10.1107/S1600536809011283 (PMC2968857; doi:10.1107/S1600536809011283)
Supplement: Supplementary file 1 [file e-65-0m470-sup1.cif]

##############################################################################
###                                                                        ###
###        Electronic paper (Acta Crystallographica Section E)             ###
###                                                                        ###
##############################################################################
#                                                                            #
# This CIF contains the data in a paper accepted for publication in Acta     #
# Crystallographica Section E. It conforms to the requirements of Notes      #
# for Authors for Section E, and has been peer reviewed under the auspices   #
# of the IUCr Commission on Journals.                                        #
#                                                                            #
# Full details of the Crystallographic Information File format               #
# are given in the paper "The Crystallographic Information File (CIF):       #
# a New Standard Archive File for Crystallography" by S. R. Hall, F. H.      #
# Allen and I. D. Brown [Acta Cryst. (1991), A47, 655-685].                  #
#                                                                            #
# The current version of the core CIF dictionary is obtainable from          #
# ftp://ftp.iucr.org/pub/cif_core.dic. The current version number is 2.4.    #
#                                                                            #
# Software is freely available for graphical display of the structure(s) in  #
# this CIF.  For information consult the CIF home page http://www.iucr.org/  #
# cif/home.html                                                              #
#                                                                            #
# This file may be used for bona fide research purposes within the           #
# scientific community so long as proper attribution is given to the journal # 
# article from which it was obtained.                                        #
#                                                                            #
##############################################################################
                                             
data_global
_audit_creation_method     'form.cif (version 2.0)'
_journal_data_validation_number     ?
_journal_date_recd_electronic     2009-03-25
_journal_date_accepted     2009-03-26
_journal_name_full     'Acta Crystallographica, Section E'
_journal_year     2009
_journal_volume     65
_journal_issue      4
_journal_page_first     m470
_journal_page_last     m470
_journal_paper_category     QM
_journal_coeditor_code     BT2915
_publ_contact_author_name     'Ravindran Durai Nayagam, B'
_publ_contact_author_address
;
Department of Chemistry
Popes College
Sawyerpuram 628251
Tamilnadu
India
;
_publ_contact_author_email     'b_ravidurai@yahoo.com'
_publ_contact_author_fax     '?'
_publ_contact_author_phone     '+91944329038'
_publ_section_title
;
Tetraaquabis[3-(2-pyridylsulfanyl)propionato N-oxide]nickel(II)
;
loop_
    _publ_author_name
    _publ_author_address
    'Ravindran Durai Nayagam, B.'
;
Department of Chemistry
Popes College
Sawyerpuram 628 251
Tamilnadu
India
;
    'Samuel Robinson Jebas'
;
Department of Physics
Karunya University
Karunya Nagar
Coimbatore 641 114
India
;
    'Edward Rajkumar, J. P.'
;
Department of Physics
Popes College
Sawyerpuram 628 251
Tamilnadu
India
;
    'Dieter Schollmeyer'
;
Institut f\"ur Organische Chemie
Universit\"at Mainz
Duesbergweg 10-14
55099 Mainz
Germany
;
data_I
_audit_creation_method     SHELXL-97
_chemical_name_systematic
;
Tetraaquabis[3-(2-pyridylsulfanyl)propionato N-oxide]nickel(II)
;
_chemical_name_common
;
;
_chemical_formula_moiety     'C16 H24 N2 Ni O10 S2'
_chemical_formula_sum     'C16 H24 N2 Ni O10 S2'
_chemical_formula_iupac     '[Ni (C8 H8 N O3 S)2 (H2 O)4]'
_chemical_formula_weight     527.20
_chemical_melting_point     ?
_symmetry_cell_setting     triclinic
_symmetry_space_group_name_H-M     'P -1'
_symmetry_space_group_name_Hall     '-P 1'
loop_
    _symmetry_equiv_pos_as_xyz
    'x, y, z'
    '-x, -y, -z'
_cell_length_a     4.8155(5)
_cell_length_b     8.7650(10)
_cell_length_c     12.9560(15)
_cell_angle_alpha     86.400(2)
_cell_angle_beta     79.501(2)
_cell_angle_gamma     84.929(2)
_cell_volume     534.98(10)
_cell_formula_units_Z     1
_cell_measurement_reflns_used     6946
_cell_measurement_theta_min     2.3
_cell_measurement_theta_max     28.16
_cell_measurement_temperature     173(2)
_exptl_crystal_description     plate
_exptl_crystal_colour     green
_exptl_crystal_size_max     0.35
_exptl_crystal_size_mid     0.28
_exptl_crystal_size_min     0.07
_exptl_crystal_density_diffrn     1.636
_exptl_crystal_density_meas     ?
_exptl_crystal_density_method     'not measured'
_exptl_crystal_F_000     274
_exptl_absorpt_coefficient_mu     1.158
_exptl_absorpt_correction_type     'multi-scan'
_exptl_absorpt_process_details     '(SADABS; Sheldrick, 2008)'
_exptl_absorpt_correction_T_min     0.405
_exptl_absorpt_correction_T_max     0.492
_exptl_special_details
;
;
_diffrn_ambient_temperature     173(2)
_diffrn_radiation_type     MoK\a
_diffrn_radiation_wavelength     0.71069
_diffrn_radiation_monochromator     graphite
_diffrn_measurement_device_type     'Bruker SMART APEXII CCD'
_diffrn_measurement_device     '\k-geometry diffractometer'
_diffrn_measurement_method     'CCD scan'
_diffrn_detector_area_resol_mean     ?
_diffrn_reflns_number     9627
_diffrn_reflns_av_R_equivalents     0.0169
_diffrn_reflns_av_sigmaI/netI     0.0138
_diffrn_reflns_theta_min     1.60
_diffrn_reflns_theta_max     28.15
_diffrn_reflns_theta_full     28.00
_diffrn_measured_fraction_theta_max     0.993
_diffrn_measured_fraction_theta_full     1.000
_diffrn_reflns_limit_h_min     -6
_diffrn_reflns_limit_h_max     6
_diffrn_reflns_limit_k_min     -11
_diffrn_reflns_limit_k_max     11
_diffrn_reflns_limit_l_min     -17
_diffrn_reflns_limit_l_max     17
_diffrn_standards_number     ?
_diffrn_standards_interval_count     ?
_diffrn_standards_interval_time     ?
_diffrn_standards_decay_%     ?
_refine_special_details
;
Refinement of <i>F</i>^2^ against ALL reflections. The weighted <i>R</i>-factor
<i>wR</i> and goodness of fit <i>S</i> are based on <i>F</i>^2^, conventional
<i>R</i>-factors <i>R</i> are based on <i>F</i>, with <i>F</i> set to zero for
negative <i>F</i>^2^. The threshold expression of <i>F</i>^2^ >
\s(<i>F</i>^2^) is used only for calculating <i>R</i>-factors(gt) <i>etc</i>.
and is not relevant to the choice of reflections for refinement.
<i>R</i>-factors based on <i>F</i>^2^ are statistically about twice as large
as those based on <i>F</i>, and <i>R</i>- factors based on ALL data will be
even larger.
;
_reflns_number_total     2615
_reflns_number_gt     2501
_reflns_threshold_expression     I>2\s(I)
_refine_ls_structure_factor_coef     Fsqd
_refine_ls_matrix_type     full
_refine_ls_R_factor_all     0.0211
_refine_ls_R_factor_gt     0.0198
_refine_ls_wR_factor_ref     0.0547
_refine_ls_wR_factor_obs     0.0537
_refine_ls_goodness_of_fit_ref     1.047
_refine_ls_restrained_S_all     1.047
_refine_ls_number_reflns     2615
_refine_ls_number_parameters     142
_refine_ls_number_restraints     0
_refine_ls_hydrogen_treatment     constr
_refine_ls_weighting_scheme     calc
_refine_ls_weighting_details
         'calc w=1/[\s^2^(Fo^2^)+(0.0294P)^2^+0.2035P] where P=(Fo^2^+2Fc^2^)/3'
_atom_sites_solution_hydrogens     geom
_atom_sites_solution_primary     direct
_atom_sites_solution_secondary     difmap
_refine_ls_shift/su_max     ?
_refine_ls_shift/su_max_lt     0.001
_refine_ls_shift/su_mean     0.000
_refine_diff_density_max     0.401
_refine_diff_density_min     -0.357
_refine_ls_extinction_method     none
_refine_ls_extinction_coef     ?
loop_
    _atom_type_symbol
    _atom_type_description
    _atom_type_scat_dispersion_real
    _atom_type_scat_dispersion_imag
    _atom_type_scat_source
    'C' 'C' 0.0033 0.0016
                         'International Tables Vol C Tables 4.2.6.8 and 6.1.1.4'
    'H' 'H' 0.0000 0.0000
                         'International Tables Vol C Tables 4.2.6.8 and 6.1.1.4'
    'N' 'N' 0.0061 0.0033
                         'International Tables Vol C Tables 4.2.6.8 and 6.1.1.4'
    'O' 'O' 0.0106 0.0060
                         'International Tables Vol C Tables 4.2.6.8 and 6.1.1.4'
    'S' 'S' 0.1246 0.1234
                         'International Tables Vol C Tables 4.2.6.8 and 6.1.1.4'
    'Ni' 'Ni' 0.3393 1.1124
                         'International Tables Vol C Tables 4.2.6.8 and 6.1.1.4'
_computing_data_collection     'APEX2 (Bruker, 2008)'
_computing_cell_refinement     'APEX2 (Bruker, 2008)'
_computing_data_reduction     'APEX2 (Bruker, 2008)'
_computing_structure_solution     'SHELXS97 (Sheldrick, 2008)'
_computing_structure_refinement     'SHELXL97 (Sheldrick, 2008)'
_computing_molecular_graphics     'SHELXTL (Sheldrick, 2008)'
_computing_publication_material
;
SHELXTL (Sheldrick, 2008) and PLATON (Spek, 2009)
;
loop_
    _atom_site_type_symbol
    _atom_site_label
    _atom_site_fract_x
    _atom_site_fract_y
    _atom_site_fract_z
    _atom_site_U_iso_or_equiv
    _atom_site_adp_type
    _atom_site_calc_flag
    _atom_site_refinement_flags
    _atom_site_occupancy
    _atom_site_disorder_assembly
    _atom_site_disorder_group
    Ni Ni1 0.5000 0.5000 0.5000 0.01405(6) Uani d S 1 . .
    N N1 1.2267(2) 0.77325(12) -0.20598(8) 0.0197(2) Uani d . 1 . .
    C C2 1.0696(2) 0.79224(13) -0.10776(8) 0.0167(2) Uani d . 1 . .
    C C3 0.8347(3) 0.89789(14) -0.09608(9) 0.0212(2) Uani d . 1 . .
    H H3 0.7229 0.9119 -0.0285 0.025 Uiso calc R 1 . .
    C C4 0.7627(3) 0.98279(15) -0.18222(10) 0.0254(3) Uani d . 1 . .
    H H4 0.6027 1.0555 -0.1741 0.031 Uiso calc R 1 . .
    C C5 0.9266(3) 0.96061(16) -0.28069(10) 0.0291(3) Uani d . 1 . .
    H H5 0.8794 1.0180 -0.3406 0.035 Uiso calc R 1 . .
    C C6 1.1567(3) 0.85564(16) -0.29110(10) 0.0274(3) Uani d . 1 . .
    H H6 1.2685 0.8403 -0.3586 0.033 Uiso calc R 1 . .
    O O7 1.44740(19) 0.67209(11) -0.21521(7) 0.0264(2) Uani d . 1 . .
    S S8 1.19805(6) 0.67388(3) -0.01121(2) 0.01821(7) Uani d . 1 . .
    C C9 0.9142(2) 0.70873(14) 0.09994(8) 0.0176(2) Uani d . 1 . .
    H H9A 0.8880 0.8194 0.1136 0.021 Uiso calc R 1 . .
    H H9B 0.7344 0.6765 0.0848 0.021 Uiso calc R 1 . .
    C C10 0.9942(2) 0.61698(13) 0.19529(8) 0.0177(2) Uani d . 1 . .
    H H10A 1.0268 0.5071 0.1796 0.021 Uiso calc R 1 . .
    H H10B 1.1730 0.6511 0.2100 0.021 Uiso calc R 1 . .
    C C11 0.7643(2) 0.63642(13) 0.29187(8) 0.0159(2) Uani d . 1 . .
    O O12 0.55540(18) 0.72858(11) 0.28796(7) 0.02341(18) Uani d . 1 . .
    O O13 0.80467(17) 0.55410(10) 0.37393(6) 0.01937(17) Uani d . 1 . .
    O O14 0.26378(17) 0.70791(10) 0.47964(6) 0.01973(17) Uani d . 1 . .
    H H14A 0.3264 0.7271 0.4179 0.030 Uiso d R 1 . .
    H H14B 0.0952 0.7007 0.4849 0.030 Uiso d R 1 . .
    O O15 0.71999(16) 0.60521(10) 0.59458(6) 0.01836(17) Uani d . 1 . .
    H H15A 0.6207 0.6252 0.6514 0.028 Uiso d R 1 . .
    H H15B 0.8596 0.5522 0.6092 0.028 Uiso d R 1 . .
loop_
    _atom_site_aniso_label
    _atom_site_aniso_U_11
    _atom_site_aniso_U_22
    _atom_site_aniso_U_33
    _atom_site_aniso_U_12
    _atom_site_aniso_U_13
    _atom_site_aniso_U_23
    Ni1 0.01095(10) 0.01935(11) 0.01075(10) 0.00213(7) -0.00158(7) 0.00208(7)
    N1 0.0229(5) 0.0205(5) 0.0145(4) -0.0001(4) -0.0011(4) -0.0011(4)
    C2 0.0191(5) 0.0181(5) 0.0127(5) -0.0037(4) -0.0019(4) -0.0001(4)
    C3 0.0223(5) 0.0220(6) 0.0178(5) 0.0001(4) -0.0012(4) 0.0002(4)
    C4 0.0277(6) 0.0222(6) 0.0259(6) 0.0029(5) -0.0068(5) 0.0018(5)
    C5 0.0399(7) 0.0273(6) 0.0199(6) 0.0009(5) -0.0090(5) 0.0055(5)
    C6 0.0377(7) 0.0291(6) 0.0135(5) 0.0006(5) -0.0017(5) 0.0019(5)
    O7 0.0259(4) 0.0308(5) 0.0188(4) 0.0075(4) 0.0012(3) -0.0025(3)
    S8 0.01735(13) 0.02289(15) 0.01281(13) 0.00103(10) -0.00070(10) 0.00202(10)
    C9 0.0165(5) 0.0228(5) 0.0121(5) -0.0006(4) -0.0004(4) 0.0017(4)
    C10 0.0159(5) 0.0229(5) 0.0131(5) -0.0003(4) -0.0016(4) 0.0021(4)
    C11 0.0147(5) 0.0205(5) 0.0127(5) -0.0024(4) -0.0027(4) 0.0011(4)
    O12 0.0214(4) 0.0286(5) 0.0168(4) 0.0067(3) -0.0004(3) 0.0053(3)
    O13 0.0137(4) 0.0298(4) 0.0129(4) 0.0020(3) -0.0015(3) 0.0052(3)
    O14 0.0164(4) 0.0241(4) 0.0169(4) 0.0030(3) -0.0013(3) 0.0019(3)
    O15 0.0147(4) 0.0256(4) 0.0139(4) 0.0030(3) -0.0024(3) -0.0009(3)
_geom_special_details
;
All e.s.d.'s (except the e.s.d. in the dihedral angle between two l.s. planes)
are estimated using the full covariance matrix. The cell e.s.d.'s are taken
into account individually in the estimation of e.s.d.'s in distances, angles
and torsion angles; correlations between e.s.d.'s in cell parameters are only
used when they are defined by crystal symmetry. An approximate (isotropic)
treatment of cell e.s.d.'s is used for estimating e.s.d.'s involving l.s.
planes.
;
loop_
    _geom_bond_atom_site_label_1
    _geom_bond_atom_site_label_2
    _geom_bond_site_symmetry_2
    _geom_bond_distance
    _geom_bond_publ_flag
    Ni1 O13 2_666 2.0488(8) ?
    Ni1 O13 . 2.0488(8) y
    Ni1 O15 2_666 2.0644(8) ?
    Ni1 O15 . 2.0644(8) y
    Ni1 O14 . 2.0898(8) y
    Ni1 O14 2_666 2.0898(8) ?
    N1 O7 . 1.3154(13) y
    N1 C6 . 1.3579(16) ?
    N1 C2 . 1.3687(14) ?
    C2 C3 . 1.3889(16) ?
    C2 S8 . 1.7405(11) ?
    C3 C4 . 1.3823(17) ?
    C3 H3 . 0.9500 ?
    C4 C5 . 1.3877(19) ?
    C4 H4 . 0.9500 ?
    C5 C6 . 1.3685(19) ?
    C5 H5 . 0.9500 ?
    C6 H6 . 0.9500 ?
    S8 C9 . 1.8165(11) ?
    C9 C10 . 1.5216(15) ?
    C9 H9A . 0.9900 ?
    C9 H9B . 0.9900 ?
    C10 C11 . 1.5195(15) ?
    C10 H10A . 0.9900 ?
    C10 H10B . 0.9900 ?
    C11 O12 . 1.2395(14) ?
    C11 O13 . 1.2818(13) ?
    O14 H14A . 0.8142 ?
    O14 H14B . 0.8100 ?
    O15 H15A . 0.8216 ?
    O15 H15B . 0.8268 ?
loop_
    _geom_angle_atom_site_label_1
    _geom_angle_atom_site_label_2
    _geom_angle_atom_site_label_3
    _geom_angle_site_symmetry_1
    _geom_angle_site_symmetry_3
    _geom_angle
    _geom_angle_publ_flag
    O13 Ni1 O13 2_666 . 180.0 ?
    O13 Ni1 O15 2_666 2_666 88.53(3) ?
    O13 Ni1 O15 . 2_666 91.47(3) ?
    O13 Ni1 O15 2_666 . 91.47(3) ?
    O13 Ni1 O15 . . 88.53(3) ?
    O15 Ni1 O15 2_666 . 180.0 ?
    O13 Ni1 O14 2_666 . 88.50(3) ?
    O13 Ni1 O14 . . 91.50(3) ?
    O15 Ni1 O14 2_666 . 90.66(3) ?
    O15 Ni1 O14 . . 89.34(3) ?
    O13 Ni1 O14 2_666 2_666 91.50(3) ?
    O13 Ni1 O14 . 2_666 88.50(3) ?
    O15 Ni1 O14 2_666 2_666 89.34(3) ?
    O15 Ni1 O14 . 2_666 90.66(3) ?
    O14 Ni1 O14 . 2_666 180.0 ?
    O7 N1 C6 . . 121.11(10) ?
    O7 N1 C2 . . 117.75(10) ?
    C6 N1 C2 . . 121.15(10) ?
    N1 C2 C3 . . 118.82(10) ?
    N1 C2 S8 . . 112.99(8) ?
    C3 C2 S8 . . 128.19(9) ?
    C4 C3 C2 . . 120.43(11) ?
    C4 C3 H3 . . 119.8 ?
    C2 C3 H3 . . 119.8 ?
    C3 C4 C5 . . 119.25(12) ?
    C3 C4 H4 . . 120.4 ?
    C5 C4 H4 . . 120.4 ?
    C6 C5 C4 . . 119.69(12) ?
    C6 C5 H5 . . 120.2 ?
    C4 C5 H5 . . 120.2 ?
    N1 C6 C5 . . 120.67(11) ?
    N1 C6 H6 . . 119.7 ?
    C5 C6 H6 . . 119.7 ?
    C2 S8 C9 . . 100.23(5) ?
    C10 C9 S8 . . 108.10(8) ?
    C10 C9 H9A . . 110.1 ?
    S8 C9 H9A . . 110.1 ?
    C10 C9 H9B . . 110.1 ?
    S8 C9 H9B . . 110.1 ?
    H9A C9 H9B . . 108.4 ?
    C11 C10 C9 . . 111.71(9) ?
    C11 C10 H10A . . 109.3 ?
    C9 C10 H10A . . 109.3 ?
    C11 C10 H10B . . 109.3 ?
    C9 C10 H10B . . 109.3 ?
    H10A C10 H10B . . 107.9 ?
    O12 C11 O13 . . 124.27(10) ?
    O12 C11 C10 . . 119.85(10) ?
    O13 C11 C10 . . 115.87(9) ?
    C11 O13 Ni1 . . 126.08(7) ?
    Ni1 O14 H14A . . 98.9 ?
    Ni1 O14 H14B . . 114.4 ?
    H14A O14 H14B . . 107.5 ?
    Ni1 O15 H15A . . 111.7 ?
    Ni1 O15 H15B . . 113.8 ?
    H15A O15 H15B . . 105.3 ?
loop_
    _geom_torsion_atom_site_label_1
    _geom_torsion_atom_site_label_2
    _geom_torsion_atom_site_label_3
    _geom_torsion_atom_site_label_4
    _geom_torsion_site_symmetry_1
    _geom_torsion_site_symmetry_2
    _geom_torsion_site_symmetry_3
    _geom_torsion_site_symmetry_4
    _geom_torsion
    _geom_torsion_publ_flag
    O7 N1 C2 C3 . . . . -179.71(10) ?
    C6 N1 C2 C3 . . . . 0.08(17) ?
    O7 N1 C2 S8 . . . . -0.12(14) ?
    C6 N1 C2 S8 . . . . 179.66(10) ?
    N1 C2 C3 C4 . . . . -0.39(18) ?
    S8 C2 C3 C4 . . . . -179.90(10) ?
    C2 C3 C4 C5 . . . . 0.4(2) ?
    C3 C4 C5 C6 . . . . -0.1(2) ?
    O7 N1 C6 C5 . . . . 179.99(12) ?
    C2 N1 C6 C5 . . . . 0.2(2) ?
    C4 C5 C6 N1 . . . . -0.2(2) ?
    N1 C2 S8 C9 . . . . -171.71(9) ?
    C3 C2 S8 C9 . . . . 7.83(12) ?
    C2 S8 C9 C10 . . . . -178.14(8) ?
    S8 C9 C10 C11 . . . . -178.64(8) ?
    C9 C10 C11 O12 . . . . -5.56(15) ?
    C9 C10 C11 O13 . . . . 175.00(10) ?
    O12 C11 O13 Ni1 . . . . 20.56(17) ?
    C10 C11 O13 Ni1 . . . . -160.03(7) ?
    O15 Ni1 O13 C11 . . . . -120.55(9) ?
    O14 Ni1 O13 C11 . . . . -31.25(10) ?
loop_
    _geom_hbond_atom_site_label_D
    _geom_hbond_atom_site_label_H
    _geom_hbond_atom_site_label_A
    _geom_hbond_site_symmetry_A
    _geom_hbond_distance_DH
    _geom_hbond_distance_HA
    _geom_hbond_distance_DA
    _geom_hbond_angle_DHA
    O14 H14A O12 . 0.81 1.84 2.6248(12) 162
    O14 H14B O15 1_455 0.81 2.27 2.9517(12) 142
    O14 H14B O13 1_455 0.81 2.64 3.2316(12) 131
    O15 H15A O7 1_456 0.82 1.83 2.6469(12) 172
    O15 H15B O13 2_766 0.83 1.83 2.6570(11) 172
    C4 H4 O12 2_675 0.95 2.48 3.2044(17) 133
    C6 H6 O14 1_654 0.95 2.46 3.2515(16) 140
    C10 H10B O12 1_655 0.99 2.42 3.3910(14) 167
