# Supplementary material for: Tetra­aqua­bis[3-(2-pyridylsulfan­yl)propionato N-oxide]nickel(II)
Source: Acta Crystallogr Sect E Struct Rep Online. 2009 Mar 31;65(Pt 4):m470. doi: 10.1107/S1600536809011283 (PMC2968857; doi:10.1107/S1600536809011283)
Supplement: Supplementary file 2 [file e-65-0m470-Isup2.hkl]

# 
# h,k,l, Fc-squared, Fo-squared, sigma(Fo-squared) and status flag 
# 
data_I
_shelx_title ' pan in P -1' 
_shelx_refln_list_code          4 
_shelx_F_calc_maximum      122.17 
_exptl_crystal_F_000       274.00 
_reflns_d_resolution_high  0.7531 
 
loop_ 
 _symmetry_equiv_pos_as_xyz 
 'x, y, z' 
 '-x, -y, -z' 
 
_cell_length_a     4.8155 
_cell_length_b     8.7650 
_cell_length_c    12.9560 
_cell_angle_alpha  86.400 
_cell_angle_beta   79.501 
_cell_angle_gamma  84.929 
 
_shelx_F_squared_multiplier     1.000 
 
loop_ 
 _refln_index_h 
 _refln_index_k 
 _refln_index_l 
 _refln_F_squared_calc 
 _refln_F_squared_meas 
 _refln_F_squared_sigma 
 _refln_observed_status 
   1   0   0      116.68      110.24      0.98 o 
   2   0   0      324.07      331.96      3.01 o 
   3   0   0     1819.03     1881.03     17.66 o 
   4   0   0      966.50      960.37      9.50 o 
   5   0   0        3.74        3.18      0.54 o 
   6   0   0       10.59       11.38      1.02 o 
  -6   1   0      227.00      234.50      3.90 o 
  -5   1   0        8.25        9.57      0.68 o 
  -4   1   0      175.60      177.57      2.36 o 
  -3   1   0      951.70      927.87      9.02 o 
  -2   1   0      401.41      410.60      4.13 o 
  -1   1   0       61.04       74.27      0.89 o 
   0   1   0     3345.11     3220.83     29.31 o 
   1   1   0     3474.25     3389.41     34.24 o 
   2   1   0        2.57        2.56      0.20 o 
   3   1   0       50.77       49.03      0.79 o 
   4   1   0     1078.03     1083.29     10.59 o 
   5   1   0       15.93       15.34      1.06 o 
   6   1   0        5.19        5.79      0.90 o 
  -6   2   0      220.91      222.33      5.33 o 
  -5   2   0      189.58      195.09      2.75 o 
  -4   2   0       12.55        9.78      0.69 o 
  -3   2   0       46.31       44.98      0.94 o 
  -2   2   0      492.23      452.87      4.57 o 
  -1   2   0      244.96      219.74      2.03 o 
   0   2   0      356.49      381.57      7.27 o 
   1   2   0       65.82       52.59      0.71 o 
   2   2   0      283.34      274.21      2.85 o 
   3   2   0       87.43       89.58      1.32 o 
   4   2   0      407.62      412.42      4.47 o 
   5   2   0       52.90       54.44      1.59 o 
   6   2   0       75.96       74.34      2.08 o 
  -5   3   0      367.17      368.70      5.04 o 
  -4   3   0        1.37        0.71      0.46 o 
  -3   3   0      123.76      130.84      1.92 o 
  -2   3   0      263.40      209.32      2.54 o 
  -1   3   0     3273.00     3400.31     36.19 o 
   0   3   0     1208.66     1266.17     10.65 o 
   1   3   0     1008.22     1056.39      8.83 o 
   2   3   0     1817.47     1841.69     17.00 o 
   3   3   0      874.51      889.40      8.57 o 
   4   3   0        1.15        0.99      0.42 o 
   5   3   0      117.69      115.83      2.52 o 
   6   3   0      199.89      202.31      4.10 o 
  -5   4   0      152.41      165.78      6.05 o 
  -4   4   0      562.12      536.12      5.83 o 
  -3   4   0       12.18        9.92      0.53 o 
  -2   4   0      679.20      710.70      7.04 o 
  -1   4   0     1805.30     1741.15     18.85 o 
   0   4   0      240.87      246.26      2.61 o 
   1   4   0       20.10       34.89      0.78 o 
   2   4   0      474.29      425.07      4.31 o 
   3   4   0      827.22      822.11      7.99 o 
   4   4   0       25.77       23.25      1.40 o 
   5   4   0      209.24      209.29      3.38 o 
   6   4   0       12.77       13.81      1.49 o 
  -5   5   0       18.83       15.73      1.14 o 
  -4   5   0      361.70      372.24      5.21 o 
  -3   5   0     1000.09      948.00      9.43 o 
  -2   5   0       19.21       26.06      0.97 o 
  -1   5   0     1602.75     1625.60     17.77 o 
   0   5   0      750.75      723.32      6.28 o 
   1   5   0       58.44       62.59      0.89 o 
   2   5   0      543.04      523.80      5.32 o 
   3   5   0      448.18      438.44      4.59 o 
   4   5   0       56.33       56.24      1.52 o 
   5   5   0       35.80       34.26      1.40 o 
  -5   6   0        1.50        0.78      1.25 o 
  -4   6   0      164.65      155.93      2.95 o 
  -3   6   0      960.03      924.65     13.96 o 
  -2   6   0       13.12       16.67      0.86 o 
  -1   6   0       15.10       13.53      0.71 o 
   0   6   0      616.22      610.43      5.44 o 
   1   6   0      346.86      344.40      3.28 o 
   2   6   0      127.92      125.42      1.50 o 
   3   6   0       73.16       73.56      1.28 o 
   4   6   0       72.59       74.25      1.76 o 
   5   6   0       12.15        9.95      1.34 o 
  -4   7   0        0.75        0.44      0.69 o 
  -3   7   0      109.31      113.87      2.34 o 
  -2   7   0      158.25      151.92      2.68 o 
  -1   7   0       28.06       29.71      1.15 o 
   0   7   0       79.80       83.97      1.17 o 
   1   7   0      516.92      503.70      4.91 o 
   2   7   0      151.99      153.49      1.82 o 
   3   7   0       16.23       18.13      0.96 o 
   4   7   0      318.78      317.59      4.52 o 
   5   7   0       15.62       16.74      1.56 o 
  -4   8   0       57.50       58.60      1.95 o 
  -3   8   0        4.44        5.90      0.86 o 
  -2   8   0      186.53      175.83      3.08 o 
  -1   8   0       14.84       13.64      0.88 o 
   0   8   0       21.31       21.99      0.89 o 
   1   8   0      424.20      435.09      4.20 o 
   2   8   0       84.74       89.54      1.58 o 
   3   8   0       23.87       23.50      1.15 o 
   4   8   0       85.03       82.37      2.68 o 
  -3   9   0       59.88       60.12      1.92 o 
  -2   9   0      280.74      255.64      4.09 o 
  -1   9   0      286.18      289.54      3.70 o 
   0   9   0        2.32        1.61      0.62 o 
   1   9   0       20.62       23.12      1.08 o 
   2   9   0      304.93      310.93      6.78 o 
   3   9   0        4.00        3.54      0.78 o 
   4   9   0       19.31       16.89      1.59 o 
  -2  10   0       10.62        8.44      0.88 o 
  -1  10   0      208.33      208.47      3.07 o 
   0  10   0      110.89      113.62      2.08 o 
   1  10   0       24.98       25.38      1.07 o 
   2  10   0      105.77      108.65      3.32 o 
   3  10   0        9.00        8.69      1.23 o 
  -1  11   0       75.84       77.73      1.87 o 
   0  11   0      101.84      108.41      2.13 o 
   1  11   0        2.33        1.32      1.19 o 
   2  11   0       27.84       29.95      1.90 o 
  -2 -11   1       18.45       23.55      2.86 o 
  -1 -11   1      122.96      130.40      6.01 o 
   0 -11   1        2.16        2.69      0.74 o 
   1 -11   1        2.29        1.88      0.75 o 
  -3 -10   1       31.54       28.63      2.37 o 
  -2 -10   1        3.96        4.09      1.19 o 
  -1 -10   1      630.20      670.39      8.30 o 
   0 -10   1       65.14       67.16      1.63 o 
   1 -10   1        1.03        2.22      0.96 o 
   2 -10   1       61.56       57.97      1.63 o 
  -4  -9   1       66.97       74.45      3.05 o 
  -3  -9   1       92.02       94.92      2.20 o 
  -2  -9   1       17.54       15.76      1.64 o 
  -1  -9   1       95.47      100.92      1.78 o 
   0  -9   1      482.20      489.11      5.46 o 
   1  -9   1        0.88       -0.10      0.56 o 
   2  -9   1        1.33        0.80      0.64 o 
   3  -9   1      234.55      218.49      3.81 o 
  -4  -8   1       16.31       16.16      1.06 o 
  -3  -8   1      242.94      247.26      4.20 o 
  -2  -8   1      317.39      318.60      3.76 o 
  -1  -8   1       13.21       14.05      0.58 o 
   0  -8   1      439.14      437.95      4.85 o 
   1  -8   1      399.75      392.11      4.53 o 
   2  -8   1       51.96       50.01      1.58 o 
   3  -8   1      112.00      107.88      2.41 o 
   4  -8   1       81.30       78.61      2.22 o 
  -5  -7   1       32.44       34.21      2.04 o 
  -4  -7   1        3.15        4.37      0.77 o 
  -3  -7   1      182.41      174.99      4.27 o 
  -2  -7   1     1217.77     1198.86     11.61 o 
  -1  -7   1       11.85       10.97      0.56 o 
   0  -7   1       47.45       52.66      0.92 o 
   1  -7   1      683.55      669.45      7.49 o 
   2  -7   1      294.09      268.34      3.92 o 
   3  -7   1        3.07        1.76      0.66 o 
   4  -7   1      248.19      239.61      3.97 o 
  -5  -6   1      201.81      199.47      3.41 o 
  -4  -6   1       14.26       13.60      1.30 o 
  -3  -6   1        4.25        4.88      0.49 o 
  -2  -6   1      543.05      527.52      5.47 o 
  -1  -6   1      459.07      466.56      4.30 o 
   0  -6   1      191.33      196.36      2.08 o 
   1  -6   1       63.77       68.20      1.50 o 
   2  -6   1      684.25      662.39      7.96 o 
   3  -6   1       15.37       11.60      0.86 o 
   4  -6   1      161.78      166.05      3.03 o 
   5  -6   1       25.54       20.05      1.25 o 
  -5  -5   1      112.89      113.17      2.39 o 
  -4  -5   1      373.06      374.17      4.22 o 
  -3  -5   1      184.52      177.92      4.28 o 
  -2  -5   1      105.46      102.51      1.79 o 
  -1  -5   1      149.47      140.91      1.56 o 
   0  -5   1        0.82        0.89      0.32 o 
   1  -5   1        3.53        3.89      1.29 o 
   2  -5   1      654.83      649.35      7.69 o 
   3  -5   1       33.76       38.67      1.29 o 
   4  -5   1      188.69      168.49      2.96 o 
   5  -5   1      208.18      219.77      3.76 o 
  -5  -4   1        9.05        8.71      0.92 o 
  -4  -4   1      479.40      477.02      5.12 o 
  -3  -4   1      157.97      151.10      2.22 o 
  -2  -4   1       65.63       69.96      1.11 o 
  -1  -4   1      109.31      108.91      1.22 o 
   0  -4   1      557.52      540.99      4.74 o 
   1  -4   1      575.41      586.29      6.76 o 
   2  -4   1      331.74      342.92      3.64 o 
   3  -4   1      361.40      335.10      3.74 o 
   4  -4   1        0.96        1.12      0.45 o 
   5  -4   1      106.70      109.33      2.40 o 
  -6  -3   1       88.53       92.69      2.31 o 
  -5  -3   1       13.43       13.21      1.31 o 
  -4  -3   1      240.42      242.78      2.97 o 
  -3  -3   1     1937.03     1947.90     18.14 o 
  -2  -3   1      603.00      627.59      6.12 o 
  -1  -3   1        1.06        1.88      0.22 o 
   0  -3   1     1839.52     1900.22     14.39 o 
   1  -3   1     2420.58     2560.47     27.31 o 
   2  -3   1       46.73       53.23      0.89 o 
   3  -3   1      290.23      270.76      3.10 o 
   4  -3   1        7.28        6.98      0.63 o 
   5  -3   1       22.50       21.81      0.99 o 
  -6  -2   1      151.20      155.24      3.06 o 
  -5  -2   1      416.22      413.39      6.18 o 
  -4  -2   1       29.52       27.96      0.90 o 
  -3  -2   1     1773.86     1720.78     14.45 o 
  -2  -2   1     1000.13     1008.93      9.51 o 
  -1  -2   1      937.87      954.27     12.71 o 
   0  -2   1       82.81       84.67      0.80 o 
   1  -2   1     1759.97     1882.92     15.74 o 
   2  -2   1      303.75      328.78      3.42 o 
   3  -2   1        1.34        1.61      0.44 o 
   4  -2   1      435.35      427.79      4.68 o 
   5  -2   1        3.04        1.36      0.53 o 
   6  -2   1        5.45        3.75      0.86 o 
  -6  -1   1      246.83      253.81      4.16 o 
  -5  -1   1       82.77       82.95      2.32 o 
  -4  -1   1       23.77       23.40      0.71 o 
  -3  -1   1      538.78      553.26      4.97 o 
  -2  -1   1       82.12       77.33      0.94 o 
  -1  -1   1       64.19       96.26      1.32 o 
   0  -1   1     3271.29     3151.81     38.94 o 
   1  -1   1     3890.15     3961.22     33.28 o 
   2  -1   1      260.42      337.95      3.45 o 
   3  -1   1      273.30      303.68      3.31 o 
   4  -1   1     1093.49     1109.93     10.86 o 
   5  -1   1      385.57      393.83      4.56 o 
   6  -1   1       17.20       13.92      1.08 o 
  -6   0   1       34.49       38.14      1.65 o 
  -5   0   1      173.31      174.83      3.01 o 
  -4   0   1       10.14       10.31      0.74 o 
  -3   0   1       25.76       31.93      0.69 o 
  -2   0   1      215.15      197.20      1.94 o 
  -1   0   1      795.90      830.15      7.10 o 
   0   0   1       28.97       30.73      1.09 o 
   1   0   1     5959.38     6022.34     50.56 o 
   2   0   1       98.19       83.64      1.10 o 
   3   0   1      107.62      108.55      1.48 o 
   4   0   1     1007.96     1028.09     10.96 o 
   5   0   1      705.95      730.77      7.60 o 
   6   0   1        5.15        4.91      0.87 o 
  -6   1   1        3.60        4.75      0.94 o 
  -5   1   1       84.31       82.91      1.64 o 
  -4   1   1      505.31      515.49      5.50 o 
  -3   1   1       20.65       17.03      0.70 o 
  -2   1   1      303.19      318.48      2.96 o 
  -1   1   1      631.55      638.84      7.07 o 
   0   1   1     1198.83     1221.20     15.82 o 
   1   1   1     1340.35     1392.63     12.92 o 
   2   1   1      204.07      189.64      2.45 o 
   3   1   1      276.83      270.43      3.94 o 
   4   1   1      111.42      117.66      2.48 o 
   5   1   1      228.18      235.38      3.59 o 
   6   1   1       88.02       93.61      2.26 o 
  -5   2   1       38.33       37.42      1.19 o 
  -4   2   1      838.80      868.32      8.77 o 
  -3   2   1      677.41      715.88      7.16 o 
  -2   2   1        0.82        1.02      0.25 o 
  -1   2   1     1368.12     1317.94     11.04 o 
   0   2   1     6945.49     6836.32     88.04 o 
   1   2   1     9359.31     9070.93    132.62 o 
   2   2   1      640.81      672.58      9.05 o 
   3   2   1     1215.45     1230.55     10.41 o 
   4   2   1       19.11       20.55      1.15 o 
   5   2   1       40.60       37.44      1.35 o 
   6   2   1      154.11      159.64      3.03 o 
  -5   3   1        6.93        4.54      0.67 o 
  -4   3   1      255.59      252.26      3.19 o 
  -3   3   1      799.14      816.97      9.63 o 
  -2   3   1      417.03      458.73      4.71 o 
  -1   3   1       19.58       11.62      0.35 o 
   0   3   1     1014.40     1042.08     12.92 o 
   1   3   1       21.63       20.73      0.63 o 
   2   3   1      153.27      162.92      1.83 o 
   3   3   1      923.87      926.15     10.04 o 
   4   3   1      334.63      335.23      4.40 o 
   5   3   1      183.02      188.63      3.08 o 
   6   3   1       75.03       80.30      2.11 o 
  -5   4   1        6.76        7.20      0.90 o 
  -4   4   1        2.76        0.90      0.49 o 
  -3   4   1      471.42      458.35      4.94 o 
  -2   4   1      252.72      239.12      2.74 o 
  -1   4   1      628.89      665.16      7.61 o 
   0   4   1      616.06      636.52      7.53 o 
   1   4   1      155.78      153.31      1.56 o 
   2   4   1      572.46      576.29      4.61 o 
   3   4   1      631.64      641.74      6.33 o 
   4   4   1      551.28      533.47      6.51 o 
   5   4   1       20.95       20.28      1.13 o 
   6   4   1      108.64      108.28      3.29 o 
  -5   5   1       51.28       55.00      1.86 o 
  -4   5   1        6.05        7.34      0.82 o 
  -3   5   1      155.55      144.12      2.06 o 
  -2   5   1      537.45      515.41      6.33 o 
  -1   5   1      441.05      499.72      5.99 o 
   0   5   1      127.29      110.99      1.78 o 
   1   5   1     1845.04     1865.89     15.54 o 
   2   5   1     1116.50     1098.90     12.74 o 
   3   5   1       66.14       63.46      2.18 o 
   4   5   1      134.47      134.20      2.33 o 
   5   5   1      206.37      210.91      4.53 o 
  -5   6   1      172.68      184.10      3.52 o 
  -4   6   1      166.97      154.34      2.96 o 
  -3   6   1        6.85        7.75      0.78 o 
  -2   6   1      454.99      430.76      7.25 o 
  -1   6   1       41.07       39.60      1.29 o 
   0   6   1       81.20       85.99      2.24 o 
   1   6   1      611.41      603.18      5.37 o 
   2   6   1      433.22      409.13      3.82 o 
   3   6   1       50.57       52.79      2.03 o 
   4   6   1       14.50       12.42      0.82 o 
   5   6   1      330.77      329.24      6.24 o 
  -4   7   1      223.81      227.29      3.89 o 
  -3   7   1      173.50      147.16      2.78 o 
  -2   7   1       23.37       17.65      0.94 o 
  -1   7   1      295.67      273.22      3.87 o 
   0   7   1       35.63       37.03      0.74 o 
   1   7   1       44.51       47.98      0.90 o 
   2   7   1      301.44      293.34      2.94 o 
   3   7   1       11.11       11.82      0.78 o 
   4   7   1       80.66       77.61      2.48 o 
   5   7   1      263.84      262.95      8.78 o 
  -4   8   1      102.25       91.02      2.53 o 
  -3   8   1       60.84       56.90      1.82 o 
  -2   8   1       38.13       32.61      1.81 o 
  -1   8   1      274.42      255.33      3.83 o 
   0   8   1      178.43      178.73      2.44 o 
   1   8   1       26.82       27.99      0.79 o 
   2   8   1       52.83       55.01      1.48 o 
   3   8   1      147.26      146.15      3.27 o 
   4   8   1       19.87       18.15      1.88 o 
  -3   9   1       96.86       95.83      2.40 o 
  -2   9   1        0.69        0.87      0.73 o 
  -1   9   1      151.44      142.48      4.42 o 
   0   9   1      514.97      527.01      5.78 o 
   1   9   1       49.71       50.44      1.24 o 
   2   9   1        3.84        3.65      1.55 o 
   3   9   1      158.24      163.63      4.94 o 
   4   9   1      156.77      162.51      4.00 o 
  -2  10   1       95.02       93.49      3.15 o 
  -1  10   1       70.14       67.36      2.14 o 
   0  10   1      274.38      284.80      3.69 o 
   1  10   1      154.64      165.24      2.96 o 
   2  10   1        3.28        3.87      1.11 o 
   3  10   1       62.74       62.87      2.41 o 
  -1  11   1        0.88        0.19      0.75 o 
   0  11   1        0.41       -0.04      0.67 o 
   1  11   1      138.07      149.14      3.80 o 
   2  11   1       75.85       71.74      4.27 o 
  -2 -11   2        6.89        8.81      1.49 o 
  -1 -11   2      121.26      122.51      3.47 o 
   0 -11   2      106.13      117.43      2.24 o 
   1 -11   2        1.51        0.85      0.72 o 
  -3 -10   2       82.96       84.50      3.00 o 
  -2 -10   2       46.61       50.31      2.31 o 
  -1 -10   2       15.47       18.26      1.18 o 
   0 -10   2      379.03      390.29      4.71 o 
   1 -10   2        5.15        5.72      0.75 o 
   2 -10   2        2.90        2.13      0.71 o 
  -4  -9   2        4.14        2.72      0.89 o 
  -3  -9   2        4.48        4.38      0.85 o 
  -2  -9   2       94.55       98.61      2.50 o 
  -1  -9   2      175.38      191.59      4.11 o 
   0  -9   2        6.11        5.96      0.68 o 
   1  -9   2       88.68       84.28      1.73 o 
   2  -9   2      109.21      100.75      2.00 o 
   3  -9   2       10.76        9.68      0.90 o 
  -4  -8   2       16.86       16.36      1.10 o 
  -3  -8   2       19.48       16.95      1.46 o 
  -2  -8   2      280.28      288.83      5.46 o 
  -1  -8   2      442.62      459.83      4.46 o 
   0  -8   2      286.81      288.30      3.51 o 
   1  -8   2      567.82      555.88      6.03 o 
   2  -8   2      557.59      537.84      5.97 o 
   3  -8   2       60.95       51.35      1.68 o 
   4  -8   2        1.88        1.68      0.83 o 
  -5  -7   2       42.13       43.02      1.80 o 
  -4  -7   2       29.08       31.94      1.39 o 
  -3  -7   2       35.61       36.29      1.06 o 
  -2  -7   2       28.65       29.39      1.01 o 
  -1  -7   2      998.68     1030.01      8.99 o 
   0  -7   2        9.10        9.90      0.55 o 
   1  -7   2       36.00       36.48      1.06 o 
   2  -7   2      970.95      953.35     11.16 o 
   3  -7   2      671.11      629.61      7.95 o 
   4  -7   2       67.44       66.33      2.20 o 
  -5  -6   2        6.00        5.83      0.90 o 
  -4  -6   2      259.45      248.06      3.91 o 
  -3  -6   2      202.67      192.67      2.52 o 
  -2  -6   2      158.08      162.18      1.86 o 
  -1  -6   2       86.61       81.17      1.17 o 
   0  -6   2      254.39      246.40      2.52 o 
   1  -6   2        1.63        1.90      0.42 o 
   2  -6   2       26.28       25.69      1.08 o 
   3  -6   2      316.91      318.13      4.51 o 
   4  -6   2        0.73        1.17      0.61 o 
   5  -6   2       11.62       10.14      1.02 o 
  -5  -5   2       18.33       17.21      1.11 o 
  -4  -5   2      119.79      122.37      2.18 o 
  -3  -5   2      632.18      617.00      6.32 o 
  -2  -5   2       91.13       85.00      1.47 o 
  -1  -5   2       49.81       50.95      0.83 o 
   0  -5   2      672.45      660.08      5.82 o 
   1  -5   2      188.68      182.32      2.25 o 
   2  -5   2       34.28       37.02      1.10 o 
   3  -5   2        4.27        5.48      0.46 o 
   4  -5   2      294.31      281.43      4.19 o 
   5  -5   2        3.57        3.23      0.83 o 
  -5  -4   2       23.25       22.02      1.17 o 
  -4  -4   2       24.81       23.27      1.22 o 
  -3  -4   2      616.15      608.11      7.42 o 
  -2  -4   2      288.35      268.99      3.00 o 
  -1  -4   2        3.06        4.00      0.33 o 
   0  -4   2      181.32      157.69      1.64 o 
   1  -4   2     2929.62     2977.79     31.80 o 
   2  -4   2      328.76      328.61      3.51 o 
   3  -4   2      108.67      107.89      1.84 o 
   4  -4   2      502.85      512.41      5.56 o 
   5  -4   2      237.39      215.93      3.60 o 
  -5  -3   2      393.17      397.80      4.65 o 
  -4  -3   2      110.21      106.75      1.73 o 
  -3  -3   2       35.61       38.13      1.16 o 
  -2  -3   2     2213.66     2192.88     20.62 o 
  -1  -3   2      420.40      401.49      4.04 o 
   0  -3   2      609.90      611.32      5.27 o 
   1  -3   2     3674.99     3839.31     45.78 o 
   2  -3   2     2786.59     3018.56     28.01 o 
   3  -3   2       10.48       10.12      0.49 o 
   4  -3   2      474.81      453.08      4.97 o 
   5  -3   2      278.79      298.41      3.76 o 
  -6  -2   2       17.75       17.22      1.25 o 
  -5  -2   2      128.43      129.81      2.15 o 
  -4  -2   2      422.23      414.78      4.58 o 
  -3  -2   2       16.49       16.76      0.50 o 
  -2  -2   2     1145.04     1185.16      9.17 o 
  -1  -2   2     1807.43     1747.54     16.78 o 
   0  -2   2      329.34      333.43      2.94 o 
   1  -2   2     1053.56     1146.86     11.67 o 
   2  -2   2     1477.96     1488.92     13.99 o 
   3  -2   2      361.09      362.44      4.83 o 
   4  -2   2        1.58        1.51      0.42 o 
   5  -2   2      393.91      401.22      4.64 o 
   6  -2   2      105.04      114.77      2.52 o 
  -6  -1   2       31.38       32.90      1.59 o 
  -5  -1   2      310.29      314.43      4.58 o 
  -4  -1   2      209.04      210.18      2.37 o 
  -3  -1   2        1.59        2.00      0.28 o 
  -2  -1   2       81.06       83.32      1.18 o 
  -1  -1   2     1268.23     1231.48     11.30 o 
   0  -1   2      789.32      751.85      6.34 o 
   1  -1   2      959.82     1006.27     10.04 o 
   2  -1   2       13.84        9.99      0.52 o 
   3  -1   2      610.50      562.81      5.67 o 
   4  -1   2       33.72       35.64      0.96 o 
   5  -1   2       98.37      101.31      1.78 o 
   6  -1   2       83.77       90.46      2.20 o 
  -6   0   2      153.96      167.04      3.26 o 
  -5   0   2      197.10      197.65      3.30 o 
  -4   0   2       12.19       12.21      0.69 o 
  -3   0   2      618.72      606.14      5.47 o 
  -2   0   2       82.18       98.69      1.17 o 
  -1   0   2      192.52      175.38      1.66 o 
   0   0   2       18.40       18.59      0.51 o 
   1   0   2       87.51       96.35      1.45 o 
   2   0   2      232.30      269.58      2.80 o 
   3   0   2      132.48      111.05      1.50 o 
   4   0   2      826.46      853.79      8.96 o 
   5   0   2        3.83        3.56      0.69 o 
   6   0   2       67.88       70.58      1.93 o 
  -6   1   2      200.90      218.79      4.58 o 
  -5   1   2        0.89        0.71      0.53 o 
  -4   1   2       40.06       43.19      1.36 o 
  -3   1   2     1379.39     1401.56     11.96 o 
  -2   1   2       86.85       76.62      1.12 o 
  -1   1   2      160.20      167.96      1.84 o 
   0   1   2     4249.68     4310.41     57.77 o 
   1   1   2      875.99      918.64     10.67 o 
   2   1   2      149.29      157.33      2.48 o 
   3   1   2      726.47      772.01      8.67 o 
   4   1   2      651.01      643.66     10.73 o 
   5   1   2       60.19       62.48      1.63 o 
   6   1   2       12.27       10.81      1.04 o 
  -5   2   2       26.14       27.52      1.11 o 
  -4   2   2       15.38       16.14      0.74 o 
  -3   2   2     1857.99     1892.67     17.90 o 
  -2   2   2     3631.53     3800.08     31.28 o 
  -1   2   2       17.39       26.33      0.55 o 
   0   2   2        1.26        2.97      0.29 o 
   1   2   2    14926.18    14680.55    287.48 o 
   2   2   2       14.74        8.79      0.39 o 
   3   2   2       89.41       92.65      1.28 o 
   4   2   2      537.91      536.15      5.52 o 
   5   2   2       71.50       72.29      2.06 o 
   6   2   2       11.03       10.34      1.53 o 
  -5   3   2      171.34      176.60      3.51 o 
  -4   3   2       37.44       39.44      1.14 o 
  -3   3   2      202.03      201.73      2.56 o 
  -2   3   2     2323.12     2385.13     22.29 o 
  -1   3   2      566.05      560.90      5.54 o 
   0   3   2        4.37       12.56      0.40 o 
   1   3   2      994.63     1001.28     12.63 o 
   2   3   2      981.24      918.64      8.77 o 
   3   3   2      291.21      288.89      3.46 o 
   4   3   2       30.84       30.86      1.05 o 
   5   3   2       99.47       99.66      2.04 o 
   6   3   2       11.99       10.11      2.10 o 
  -5   4   2      108.95      105.23      2.46 o 
  -4   4   2      192.51      200.95      2.78 o 
  -3   4   2       12.42       11.85      0.72 o 
  -2   4   2        4.21        4.45      0.37 o 
  -1   4   2      952.14      925.39      7.96 o 
   0   4   2      125.53      139.46      1.70 o 
   1   4   2      909.59      996.86     10.34 o 
   2   4   2     2518.97     2493.77     23.22 o 
   3   4   2      359.75      347.83      4.35 o 
   4   4   2        0.69        0.46      0.73 o 
   5   4   2      105.57      111.76      2.21 o 
   6   4   2      148.51      157.00      4.00 o 
  -5   5   2        7.73        9.25      1.03 o 
  -4   5   2      561.88      551.85      7.21 o 
  -3   5   2       21.07       28.87      1.94 o 
  -2   5   2      254.75      257.98      3.01 o 
  -1   5   2        1.44        1.71      0.78 o 
   0   5   2     2447.50     2560.36     23.82 o 
   1   5   2        9.53       11.82      0.61 o 
   2   5   2       21.78       23.39      0.83 o 
   3   5   2     1119.41     1124.88     12.53 o 
   4   5   2      133.41      134.00      2.29 o 
   5   5   2        1.39       -0.06      0.85 o 
  -4   6   2      223.83      230.03      3.85 o 
  -3   6   2      773.09      732.22      8.99 o 
  -2   6   2       19.09       18.51      0.91 o 
  -1   6   2       57.50       62.92      1.43 o 
   0   6   2      676.33      658.46      8.50 o 
   1   6   2      425.76      406.37      4.97 o 
   2   6   2      110.42      114.09      1.46 o 
   3   6   2       30.20       30.87      1.64 o 
   4   6   2      138.68      140.56      3.28 o 
   5   6   2        0.59       -0.59      1.72 o 
  -4   7   2       66.46       60.28      1.91 o 
  -3   7   2      443.84      433.55      5.96 o 
  -2   7   2      406.16      380.07      5.17 o 
  -1   7   2        8.73       12.41      0.83 o 
   0   7   2      234.96      219.86      2.69 o 
   1   7   2      600.32      611.91      6.37 o 
   2   7   2        6.64        7.48      0.62 o 
   3   7   2        3.02        3.49      0.68 o 
   4   7   2       76.21       74.68      2.43 o 
   5   7   2        8.02        9.13      1.32 o 
  -4   8   2        0.60       -0.04      0.78 o 
  -3   8   2       26.31       26.42      1.59 o 
  -2   8   2      544.30      510.55      6.72 o 
  -1   8   2       40.87       38.71      1.38 o 
   0   8   2       70.21       67.64      1.64 o 
   1   8   2      120.71      127.43      2.21 o 
   2   8   2       68.21       70.90      1.34 o 
   3   8   2       31.99       32.34      3.01 o 
   4   8   2        8.89        7.96      1.19 o 
  -3   9   2       12.23       18.23      2.12 o 
  -2   9   2        0.74        0.56      0.70 o 
  -1   9   2      454.88      447.28      9.09 o 
   0   9   2        5.29        4.55      0.75 o 
   1   9   2       91.90       99.50      2.02 o 
   2   9   2       75.29       80.06      1.84 o 
   3   9   2       45.34       47.00      2.03 o 
   4   9   2       48.37       48.67      2.28 o 
  -2  10   2        4.66        4.50      0.94 o 
  -1  10   2      244.04      244.41      4.02 o 
   0  10   2       63.06       65.73      1.57 o 
   1  10   2        2.44        1.45      0.72 o 
   2  10   2      137.68      134.36      5.45 o 
   3  10   2       65.03       66.81      5.48 o 
  -1  11   2      123.73      125.71      2.37 o 
   0  11   2       66.70       69.98      2.91 o 
   1  11   2        0.35        1.52      1.18 o 
   2  11   2       14.15       14.83      2.49 o 
  -1 -11   3      128.63      145.51      3.01 o 
   0 -11   3       29.49       27.93      1.81 o 
   1 -11   3       43.38       43.60      1.54 o 
  -3 -10   3        2.92        2.47      1.71 o 
  -2 -10   3        5.12        5.19      1.28 o 
  -1 -10   3      237.70      261.65      6.77 o 
   0 -10   3      416.23      440.48      5.20 o 
   1 -10   3       20.15       18.26      1.01 o 
   2 -10   3       43.98       41.61      1.78 o 
  -3  -9   3       19.49       20.34      1.38 o 
  -2  -9   3        6.00        5.62      0.71 o 
  -1  -9   3      103.54      110.20      2.34 o 
   0  -9   3      127.55      130.69      2.17 o 
   1  -9   3        1.53        1.62      0.61 o 
   2  -9   3       13.09       12.69      0.89 o 
   3  -9   3      141.08      129.69      2.40 o 
  -4  -8   3       13.29       12.17      1.15 o 
  -3  -8   3      201.54      202.80      3.39 o 
  -2  -8   3        6.68        5.68      0.67 o 
  -1  -8   3        0.48        0.48      0.49 o 
   0  -8   3      431.36      441.27      4.94 o 
   1  -8   3      166.72      163.94      2.43 o 
   2  -8   3       70.43       61.80      1.52 o 
   3  -8   3      196.48      188.94      3.29 o 
   4  -8   3       47.87       40.16      1.65 o 
  -4  -7   3        5.74        4.24      0.82 o 
  -3  -7   3      188.82      186.40      2.59 o 
  -2  -7   3      356.09      349.34      4.28 o 
  -1  -7   3        5.64        6.97      0.94 o 
   0  -7   3        4.96        6.17      0.66 o 
   1  -7   3      380.32      375.38      4.27 o 
   2  -7   3      225.55      224.46      2.96 o 
   3  -7   3       38.50       30.13      1.93 o 
   4  -7   3       78.08       69.90      1.98 o 
  -5  -6   3      124.01      123.24      3.58 o 
  -4  -6   3       21.17       20.56      2.93 o 
  -3  -6   3       70.99       71.40      1.71 o 
  -2  -6   3     1096.60     1090.00     11.06 o 
  -1  -6   3      385.56      385.38      4.17 o 
   0  -6   3       19.29       21.21      0.65 o 
   1  -6   3     1447.91     1425.11     13.64 o 
   2  -6   3      374.45      369.56      4.19 o 
   3  -6   3       28.02       27.21      1.15 o 
   4  -6   3       23.85       24.03      1.21 o 
   5  -6   3      116.96      113.36      2.61 o 
  -5  -5   3      259.35      261.28      5.58 o 
  -4  -5   3      189.16      188.19      2.63 o 
  -3  -5   3       88.12       88.10      1.54 o 
  -2  -5   3      262.11      241.93      2.54 o 
  -1  -5   3     2291.87     2358.58     21.81 o 
   0  -5   3        1.03        3.33      0.36 o 
   1  -5   3      307.67      319.28      3.36 o 
   2  -5   3     1575.92     1533.23     14.60 o 
   3  -5   3        5.68        5.64      0.44 o 
   4  -5   3       86.44       77.33      1.87 o 
   5  -5   3      425.59      422.70      5.92 o 
  -5  -4   3      133.94      133.82      2.24 o 
  -4  -4   3      716.75      697.11      7.23 o 
  -3  -4   3        1.41        1.46      0.42 o 
  -2  -4   3       11.03        9.14      0.42 o 
  -1  -4   3      166.95      146.12      1.83 o 
   0  -4   3     1557.76     1554.91     13.04 o 
   1  -4   3      123.17      124.96      1.43 o 
   2  -4   3      136.37      141.10      1.80 o 
   3  -4   3      312.94      317.43      3.57 o 
   4  -4   3        4.97        3.77      0.50 o 
   5  -4   3      404.28      410.75      7.06 o 
  -5  -3   3       21.54       21.52      0.99 o 
  -4  -3   3      234.84      233.05      2.99 o 
  -3  -3   3      298.98      293.22      3.48 o 
  -2  -3   3      417.71      421.87      3.87 o 
  -1  -3   3       21.32       20.09      0.50 o 
   0  -3   3     1374.31     1315.39     12.23 o 
   1  -3   3      199.91      205.32      2.89 o 
   2  -3   3      190.62      196.36      2.28 o 
   3  -3   3      378.32      396.16      4.25 o 
   4  -3   3      275.26      270.75      3.86 o 
   5  -3   3      193.17      192.30      2.74 o 
  -5  -2   3        1.03        0.54      0.62 o 
  -4  -2   3       48.35       48.58      1.19 o 
  -3  -2   3      358.43      355.79      3.44 o 
  -2  -2   3       92.04       81.53      1.05 o 
  -1  -2   3      420.06      428.90      3.83 o 
   0  -2   3      619.76      635.94      6.04 o 
   1  -2   3      908.31      973.07     10.50 o 
   2  -2   3      108.65      107.40      1.40 o 
   3  -2   3      168.00      183.81      2.24 o 
   4  -2   3      886.86      880.25      8.79 o 
   5  -2   3       17.21       19.17      0.91 o 
   6  -2   3       20.30       23.35      1.25 o 
  -5  -1   3      843.35      853.18      8.86 o 
  -4  -1   3        6.89        8.88      0.52 o 
  -3  -1   3       25.82       22.54      0.63 o 
  -2  -1   3     4969.14     5058.65     47.32 o 
  -1  -1   3      876.65      825.09     14.32 o 
   0  -1   3      105.61      107.89      1.93 o 
   1  -1   3       97.74      122.98      1.51 o 
   2  -1   3      265.76      269.94      2.84 o 
   3  -1   3        4.94        6.37      0.41 o 
   4  -1   3      704.26      683.17      6.96 o 
   5  -1   3        6.67        5.61      0.69 o 
   6  -1   3        0.43       -0.68      0.69 o 
  -5   0   3      470.19      486.35      6.45 o 
  -4   0   3      544.44      550.38      5.24 o 
  -3   0   3      138.66      135.85      1.66 o 
  -2   0   3     2988.94     3068.49     25.32 o 
  -1   0   3     1960.98     1974.48     16.34 o 
   0   0   3      214.38      207.58      3.06 o 
   1   0   3        7.73        9.41      0.28 o 
   2   0   3      188.49      174.49      2.23 o 
   3   0   3       31.04       33.37      0.90 o 
   4   0   3       94.58       91.81      1.76 o 
   5   0   3      274.13      279.82      4.00 o 
   6   0   3       21.93       21.67      1.17 o 
  -5   1   3      231.13      240.92      3.26 o 
  -4   1   3       18.80       19.79      0.74 o 
  -3   1   3       25.19       25.70      0.71 o 
  -2   1   3     1261.38     1306.39     11.05 o 
  -1   1   3      182.85      183.75      1.79 o 
   0   1   3       40.63       35.82      0.63 o 
   1   1   3      646.47      686.69      5.88 o 
   2   1   3     2686.11     2804.33     27.31 o 
   3   1   3       62.68       52.10      1.11 o 
   4   1   3       90.15       97.92      1.81 o 
   5   1   3      433.18      440.49      5.68 o 
   6   1   3       95.61       97.65      2.24 o 
  -5   2   3        5.24        5.35      0.93 o 
  -4   2   3        1.71        1.77      0.47 o 
  -3   2   3      708.57      707.96      6.40 o 
  -2   2   3      170.51      169.89      1.87 o 
  -1   2   3      219.66      228.82      2.22 o 
   0   2   3       62.48       67.78      0.88 o 
   1   2   3     3017.24     3089.67     53.44 o 
   2   2   3     2425.26     2474.30     19.05 o 
   3   2   3      560.23      546.78      5.47 o 
   4   2   3      169.32      175.58      2.21 o 
   5   2   3       95.73       96.26      1.98 o 
   6   2   3      312.21      323.06      6.19 o 
  -5   3   3        4.30        3.02      0.65 o 
  -4   3   3       38.09       38.29      1.15 o 
  -3   3   3      701.99      705.59      7.22 o 
  -2   3   3      209.71      194.16      2.11 o 
  -1   3   3      318.40      320.40      3.02 o 
   0   3   3      133.77      140.32      2.79 o 
   1   3   3      219.84      223.34      2.07 o 
   2   3   3     1281.63     1288.89     12.15 o 
   3   3   3      779.80      751.30      7.34 o 
   4   3   3       47.11       44.67      0.92 o 
   5   3   3        5.84        5.76      0.70 o 
   6   3   3       73.77       76.75      2.85 o 
  -5   4   3        3.34        3.19      1.57 o 
  -4   4   3       73.46       72.15      1.56 o 
  -3   4   3     1257.49     1267.83     12.42 o 
  -2   4   3       44.76       50.80      1.04 o 
  -1   4   3      135.95      160.01      1.97 o 
   0   4   3      755.94      689.63     16.32 o 
   1   4   3     1826.83     1947.90     18.18 o 
   2   4   3     1999.52     2128.45     19.87 o 
   3   4   3      377.54      392.32      4.08 o 
   4   4   3      452.22      444.74      5.53 o 
   5   4   3       11.80        9.21      1.10 o 
   6   4   3        0.40       -0.76      0.94 o 
  -5   5   3      175.60      187.80      3.57 o 
  -4   5   3       46.21       41.39      1.56 o 
  -3   5   3      270.16      262.85      3.28 o 
  -2   5   3      211.17      214.21      2.66 o 
  -1   5   3       64.51       66.33      1.13 o 
   0   5   3      273.73      258.44      4.49 o 
   1   5   3      907.96      899.46      8.71 o 
   2   5   3       38.11       45.35      0.88 o 
   3   5   3       28.09       25.36      0.65 o 
   4   5   3      271.35      260.17      5.67 o 
   5   5   3      153.48      153.82      4.90 o 
  -4   6   3       87.58       91.76      2.71 o 
  -3   6   3       36.52       33.92      1.78 o 
  -2   6   3      217.33      208.58      3.28 o 
  -1   6   3      138.26      140.58      2.33 o 
   0   6   3      284.63      297.70      3.31 o 
   1   6   3      567.27      544.83      4.91 o 
   2   6   3      607.50      611.51      5.45 o 
   3   6   3       31.55       29.50      2.61 o 
   4   6   3      110.26      114.64      3.36 o 
   5   6   3      292.38      297.15      5.78 o 
  -4   7   3      200.75      199.63      3.80 o 
  -3   7   3        0.50        0.86      0.68 o 
  -2   7   3      146.16      137.45      3.10 o 
  -1   7   3      614.94      591.47      7.28 o 
   0   7   3      745.78      787.54      7.87 o 
   1   7   3        2.04        3.33      0.37 o 
   2   7   3      584.94      582.48      6.02 o 
   3   7   3      528.10      508.83      8.21 o 
   4   7   3        6.00        3.82      1.00 o 
   5   7   3       27.48       29.37      1.85 o 
  -3   8   3       46.25       43.26      1.62 o 
  -2   8   3        3.47        1.81      0.69 o 
  -1   8   3      560.20      544.40      6.95 o 
   0   8   3      164.79      162.89      2.73 o 
   1   8   3        3.94        6.75      1.49 o 
   2   8   3       82.80       87.68      1.75 o 
   3   8   3      160.35      168.51      3.70 o 
   4   8   3       93.97       87.65      4.36 o 
  -3   9   3       39.47       39.77      1.71 o 
  -2   9   3       13.03        9.84      1.19 o 
  -1   9   3        2.75        3.86      0.91 o 
   0   9   3      225.44      219.09      3.67 o 
   1   9   3        7.20        7.38      0.61 o 
   2   9   3        3.10        2.67      1.19 o 
   3   9   3      166.44      172.77      6.16 o 
   4   9   3       77.61       82.16      2.79 o 
  -2  10   3       43.35       38.20      2.05 o 
  -1  10   3       27.81       26.48      1.34 o 
   0  10   3      111.60      115.86      2.97 o 
   1  10   3       38.74       45.36      2.62 o 
   2  10   3        0.34        1.60      1.57 o 
   3  10   3       24.23       27.01      1.79 o 
  -1  11   3       44.69       40.44      1.68 o 
   0  11   3        0.29        0.56      0.82 o 
   1  11   3      158.58      155.22      6.30 o 
   2  11   3       21.45       23.84      2.87 o 
  -1 -11   4        0.37        0.46      2.30 o 
   0 -11   4      156.96      165.55      4.44 o 
  -2 -10   4       45.96       46.42      2.31 o 
  -1 -10   4        9.57       11.37      1.12 o 
   0 -10   4        7.63        7.39      1.01 o 
   1 -10   4      248.91      255.44      3.57 o 
   2 -10   4        3.84        3.43      0.76 o 
  -3  -9   4       58.06       58.44      1.90 o 
  -2  -9   4      108.37      109.57      2.05 o 
  -1  -9   4       40.02       44.43      1.64 o 
   0  -9   4       63.15       66.75      1.86 o 
   1  -9   4      138.36      134.70      2.28 o 
   2  -9   4        8.49        7.67      0.79 o 
   3  -9   4       10.44       10.10      0.92 o 
  -4  -8   4      256.43      251.80      4.14 o 
  -3  -8   4        4.53        7.37      1.09 o 
  -2  -8   4      199.84      200.94      2.84 o 
  -1  -8   4      141.08      139.88      2.16 o 
   0  -8   4       19.58       21.80      1.26 o 
   1  -8   4        9.07       10.12      0.74 o 
   2  -8   4      209.26      193.50      2.82 o 
   3  -8   4       17.37       15.64      0.92 o 
   4  -8   4       21.08       23.13      1.55 o 
  -4  -7   4      233.68      230.31      3.81 o 
  -3  -7   4       33.53       34.46      1.13 o 
  -2  -7   4       73.22       73.63      1.52 o 
  -1  -7   4      118.15      114.73      2.52 o 
   0  -7   4      113.51      117.04      1.61 o 
   1  -7   4       38.28       37.94      1.12 o 
   2  -7   4      248.95      243.38      3.17 o 
   3  -7   4      249.24      231.30      3.16 o 
   4  -7   4        2.03        1.04      0.66 o 
  -5  -6   4        3.67        4.44      0.94 o 
  -4  -6   4       91.43       91.92      1.81 o 
  -3  -6   4       83.27       82.57      2.42 o 
  -2  -6   4        8.59        8.49      0.54 o 
  -1  -6   4      783.52      790.38      7.88 o 
   0  -6   4      812.31      802.41      7.92 o 
   1  -6   4      210.30      209.01      2.29 o 
   2  -6   4     1776.58     1748.20     16.66 o 
   3  -6   4      595.74      573.51      6.20 o 
   4  -6   4       14.21       11.80      0.92 o 
   5  -6   4        6.27        8.80      1.02 o 
  -5  -5   4        2.87        2.37      1.03 o 
  -4  -5   4      128.38      125.25      2.09 o 
  -3  -5   4      253.81      236.68      2.99 o 
  -2  -5   4        2.07        2.66      0.35 o 
  -1  -5   4      108.08      108.31      1.39 o 
   0  -5   4     1881.55     1937.90     18.03 o 
   1  -5   4      458.50      457.28      4.26 o 
   2  -5   4        3.08        3.94      0.61 o 
   3  -5   4      522.47      504.90      5.35 o 
   4  -5   4      427.45      418.64      5.64 o 
   5  -5   4        4.05        4.10      1.28 o 
  -5  -4   4       61.69       59.67      1.53 o 
  -4  -4   4       87.89       85.78      1.66 o 
  -3  -4   4      318.55      299.08      3.51 o 
  -2  -4   4      128.69      124.52      1.49 o 
  -1  -4   4        5.69        7.74      0.64 o 
   0  -4   4      340.44      302.37      3.23 o 
   1  -4   4     1306.29     1326.95     11.25 o 
   2  -4   4      114.59      116.52      1.45 o 
   3  -4   4        3.86        4.28      0.48 o 
   4  -4   4      275.76      276.00      3.36 o 
   5  -4   4      145.93      142.65      2.74 o 
  -5  -3   4      238.52      237.62      3.30 o 
  -4  -3   4       54.68       54.96      1.31 o 
  -3  -3   4      138.04      144.27      1.72 o 
  -2  -3   4      239.23      218.70      2.75 o 
  -1  -3   4      222.93      229.87      2.46 o 
   0  -3   4     1037.38     1166.88     10.93 o 
   1  -3   4     1633.00     1674.09     15.53 o 
   2  -3   4      173.84      158.65      1.76 o 
   3  -3   4      460.86      460.50      4.85 o 
   4  -3   4       42.65       47.18      2.41 o 
   5  -3   4      830.37      821.47     12.77 o 
  -5  -2   4      696.69      692.93      7.47 o 
  -4  -2   4       34.56       31.56      1.05 o 
  -3  -2   4       81.04       82.96      1.84 o 
  -2  -2   4     1251.81     1288.45     10.95 o 
  -1  -2   4     1702.14     1710.24     14.29 o 
   0  -2   4       71.37       75.72      0.91 o 
   1  -2   4       96.25      119.56      1.25 o 
   2  -2   4     1599.50     1645.91     16.58 o 
   3  -2   4      535.78      548.87      5.59 o 
   4  -2   4       28.98       26.69      1.11 o 
   5  -2   4      435.03      447.20      5.75 o 
   6  -2   4       41.36       40.49      1.58 o 
  -5  -1   4       62.39       61.92      1.57 o 
  -4  -1   4      625.84      632.55      6.71 o 
  -3  -1   4       14.00       12.19      0.72 o 
  -2  -1   4       18.53       14.73      0.48 o 
  -1  -1   4     9553.61     9213.88    152.07 o 
   0  -1   4     1099.98     1129.97     16.61 o 
   1  -1   4       10.81        9.79      0.34 o 
   2  -1   4     1977.96     2044.45     18.80 o 
   3  -1   4     1889.91     1952.23     20.94 o 
   4  -1   4       77.29       78.28      1.62 o 
   5  -1   4       64.30       63.33      1.63 o 
   6  -1   4       34.83       41.46      1.54 o 
  -5   0   4       14.42       14.71      0.93 o 
  -4   0   4      390.44      400.26      4.07 o 
  -3   0   4      283.26      276.61      2.87 o 
  -2   0   4       99.30       90.08      1.19 o 
  -1   0   4     3881.85     4001.68     62.45 o 
   0   0   4     2091.29     2111.67     18.43 o 
   1   0   4       35.69       39.96      0.51 o 
   2   0   4      255.39      248.36      2.59 o 
   3   0   4     1419.50     1470.92     15.91 o 
   4   0   4      484.17      467.12      5.70 o 
   5   0   4       26.27       23.40      1.09 o 
   6   0   4       53.35       57.13      1.75 o 
  -5   1   4        9.14        9.43      0.78 o 
  -4   1   4        6.59        6.03      0.54 o 
  -3   1   4      697.38      698.97      6.34 o 
  -2   1   4      604.25      635.51      6.42 o 
  -1   1   4      655.75      729.11      6.30 o 
   0   1   4      189.51      176.84      2.07 o 
   1   1   4     1150.56     1169.94     10.91 o 
   2   1   4      102.03      108.58      1.16 o 
   3   1   4       29.98       30.20      1.20 o 
   4   1   4      587.80      560.19      5.76 o 
   5   1   4        3.96        4.71      0.56 o 
   6   1   4      117.69      114.47      3.18 o 
  -5   2   4       73.54       82.18      1.79 o 
  -4   2   4        8.85        7.86      0.66 o 
  -3   2   4       47.96       44.56      1.11 o 
  -2   2   4     2454.99     2453.42     20.46 o 
  -1   2   4      845.64      914.44      7.85 o 
   0   2   4     1083.59     1163.03      9.97 o 
   1   2   4     1156.58     1088.09     13.60 o 
   2   2   4     1261.79     1341.98     16.34 o 
   3   2   4        6.01        4.76      0.44 o 
   4   2   4       63.39       58.32      1.14 o 
   5   2   4      363.58      372.60      4.94 o 
   6   2   4       28.95       26.79      5.01 o 
  -5   3   4      163.77      166.16      2.70 o 
  -4   3   4       12.18       10.09      0.72 o 
  -3   3   4      261.13      262.70      2.88 o 
  -2   3   4     1528.89     1544.45     13.14 o 
  -1   3   4        4.45        8.17      0.42 o 
   0   3   4       31.96       29.91      0.57 o 
   1   3   4     1996.75     1960.41     21.51 o 
   2   3   4     1647.15     1622.06     18.09 o 
   3   3   4       73.44       80.63      1.47 o 
   4   3   4      101.27      107.76      1.56 o 
   5   3   4      267.13      268.96      5.16 o 
   6   3   4       48.08       50.09      4.04 o 
  -5   4   4      256.00      263.27      4.36 o 
  -4   4   4      212.73      219.40      3.06 o 
  -3   4   4      222.47      222.05      2.91 o 
  -2   4   4      583.89      585.64      6.08 o 
  -1   4   4     1289.45     1293.86     12.40 o 
   0   4   4      305.16      300.13      7.37 o 
   1   4   4      675.66      699.09      6.82 o 
   2   4   4      836.60      843.39      8.16 o 
   3   4   4        1.21        0.96      0.26 o 
   4   4   4       37.17       37.51      1.70 o 
   5   4   4      119.23      119.83      3.14 o 
   6   4   4       37.97       41.35      2.09 o 
  -5   5   4       84.19       84.64      2.97 o 
  -4   5   4      386.34      373.77      5.78 o 
  -3   5   4      272.75      274.88      5.34 o 
  -2   5   4       10.18       10.85      0.80 o 
  -1   5   4      706.76      695.83      7.01 o 
   0   5   4      867.14      837.85      8.21 o 
   1   5   4      343.42      351.12      6.54 o 
   2   5   4      125.64      123.37      1.60 o 
   3   5   4        9.03        9.04      0.47 o 
   4   5   4      102.38       96.44      4.09 o 
   5   5   4       88.95       86.26      5.40 o 
  -4   6   4      220.55      232.47      3.96 o 
  -3   6   4      252.57      252.99      3.97 o 
  -2   6   4      211.75      209.79      3.29 o 
  -1   6   4       27.95       23.99      0.77 o 
   0   6   4     1368.42     1392.25     13.35 o 
   1   6   4      283.96      296.12      3.38 o 
   2   6   4      514.74      536.46      5.65 o 
   3   6   4     1171.00     1118.01     19.82 o 
   4   6   4      143.69      139.53      3.37 o 
   5   6   4        5.39        6.11      1.11 o 
  -4   7   4       15.35       16.40      1.62 o 
  -3   7   4      227.91      219.38      3.70 o 
  -2   7   4       19.14       19.69      1.04 o 
  -1   7   4       48.36       47.62      1.39 o 
   0   7   4      276.56      280.40      3.26 o 
   1   7   4      653.72      671.34      6.83 o 
   2   7   4       17.83       18.35      0.74 o 
   3   7   4       93.81       94.10      3.82 o 
   4   7   4      459.33      431.51      7.44 o 
   5   7   4       30.38       31.13      1.87 o 
  -3   8   4       37.71       32.98      1.49 o 
  -2   8   4      334.51      330.17      4.85 o 
  -1   8   4       37.63       38.17      1.52 o 
   0   8   4       32.83       35.95      1.84 o 
   1   8   4      114.23      116.77      1.56 o 
   2   8   4       74.55       75.97      1.70 o 
   3   8   4       30.26       28.01      1.71 o 
   4   8   4      144.57      144.69      3.59 o 
  -3   9   4        0.74        0.18      0.77 o 
  -2   9   4      311.93      298.65      5.98 o 
  -1   9   4      236.28      239.22      3.88 o 
   0   9   4        3.63        5.80      0.79 o 
   1   9   4       17.20       21.13      1.53 o 
   2   9   4      267.72      267.45      8.05 o 
   3   9   4       24.20       24.00      1.68 o 
   4   9   4        5.05        2.80      1.09 o 
  -2  10   4       13.47       13.02      1.15 o 
  -1  10   4      309.37      314.54      4.84 o 
   0  10   4        2.45        1.92      0.64 o 
   1  10   4        5.41        4.75      0.82 o 
   2  10   4       39.22       35.71      3.20 o 
   3  10   4       44.58       48.16      2.13 o 
   0  11   4      150.56      155.22      8.99 o 
   1  11   4        3.73        4.61      2.92 o 
   2  11   4       81.21       81.36      4.60 o 
  -2 -10   5       39.04       42.71      1.76 o 
  -1 -10   5      106.33      119.22      2.78 o 
   0 -10   5       10.68        9.87      1.25 o 
   1 -10   5        3.00        2.50      0.98 o 
   2 -10   5       90.80       89.81      2.28 o 
  -3  -9   5      156.48      166.80      3.23 o 
  -2  -9   5        5.06        4.57      0.82 o 
  -1  -9   5      134.04      137.74      3.04 o 
   0  -9   5      419.14      431.21      5.82 o 
   1  -9   5       14.54       14.92      1.25 o 
   2  -9   5       38.86       36.65      1.34 o 
   3  -9   5      304.89      300.98      4.67 o 
  -4  -8   5        0.42       -0.10      1.10 o 
  -3  -8   5     1116.87     1103.47     13.27 o 
  -2  -8   5        1.22        1.24      0.61 o 
  -1  -8   5        1.15        1.32      0.58 o 
   0  -8   5      391.62      394.46      7.13 o 
   1  -8   5      967.79      983.31     11.95 o 
   2  -8   5       13.19       12.85      0.84 o 
   3  -8   5       63.05       61.19      1.59 o 
   4  -8   5      211.35      221.93      4.64 o 
  -4  -7   5       14.94       12.81      1.41 o 
  -3  -7   5      233.26      229.53      3.12 o 
  -2  -7   5      108.83      107.79      2.10 o 
  -1  -7   5        0.68        0.20      0.41 o 
   0  -7   5       92.27       94.74      1.64 o 
   1  -7   5      355.54      356.24      4.15 o 
   2  -7   5       45.26       43.67      1.23 o 
   3  -7   5       47.95       47.34      2.12 o 
   4  -7   5       79.32       69.80      1.78 o 
  -4  -6   5       33.22       27.41      1.14 o 
  -3  -6   5        3.26        3.29      0.60 o 
  -2  -6   5      147.97      146.77      1.86 o 
  -1  -6   5        3.16        3.33      0.51 o 
   0  -6   5        7.73        9.66      0.58 o 
   1  -6   5      210.38      213.35      3.59 o 
   2  -6   5       50.54       50.30      1.68 o 
   3  -6   5       62.69       57.68      1.39 o 
   4  -6   5      113.68      105.74      1.98 o 
   5  -6   5      146.61      139.94      3.48 o 
  -5  -5   5      137.59      137.97      3.74 o 
  -4  -5   5      282.49      264.32      3.46 o 
  -3  -5   5       77.85       71.08      1.57 o 
  -2  -5   5       23.11       22.18      0.99 o 
  -1  -5   5      451.66      433.38      4.12 o 
   0  -5   5      596.26      633.63      6.36 o 
   1  -5   5        1.10        0.72      0.37 o 
   2  -5   5      109.46      112.90      1.51 o 
   3  -5   5      361.98      352.71      3.57 o 
   4  -5   5       57.08       53.96      1.46 o 
   5  -5   5      139.47      129.51      3.28 o 
  -5  -4   5      126.58      120.91      2.65 o 
  -4  -4   5      514.21      485.50      5.46 o 
  -3  -4   5       84.62       80.71      1.53 o 
  -2  -4   5       18.93       16.70      0.55 o 
  -1  -4   5     1941.20     1950.03     16.38 o 
   0  -4   5      909.06      874.50      8.44 o 
   1  -4   5       37.77       38.48      0.87 o 
   2  -4   5     1457.53     1439.26     12.25 o 
   3  -4   5        2.94        3.47      0.41 o 
   4  -4   5       25.84       28.52      0.97 o 
   5  -4   5      111.10      117.67      4.30 o 
  -5  -3   5       10.48        8.78      0.82 o 
  -4  -3   5      542.96      536.96      5.90 o 
  -3  -3   5      352.67      331.08      3.35 o 
  -2  -3   5      119.94      123.44      1.52 o 
  -1  -3   5     1155.83     1162.52      9.95 o 
   0  -3   5     2683.34     2762.89     22.85 o 
   1  -3   5       81.11      109.78      1.44 o 
   2  -3   5       76.36       76.42      1.22 o 
   3  -3   5      904.26      876.68      8.56 o 
   4  -3   5        0.78        1.23      1.10 o 
   5  -3   5       14.31       13.16      0.87 o 
  -5  -2   5       19.21       19.27      1.21 o 
  -4  -2   5       51.11       51.38      1.32 o 
  -3  -2   5      451.37      443.39      4.27 o 
  -2  -2   5      181.16      171.06      2.08 o 
  -1  -2   5      275.91      295.61      2.85 o 
   0  -2   5      126.77      110.92      1.26 o 
   1  -2   5      506.22      508.83      4.47 o 
   2  -2   5       83.53       82.61      1.19 o 
   3  -2   5      724.41      721.42      7.10 o 
   4  -2   5      308.85      311.15      4.09 o 
   5  -2   5        2.33        2.91      0.64 o 
   6  -2   5      123.29      127.10      2.57 o 
  -5  -1   5       36.23       37.19      1.33 o 
  -4  -1   5       40.87       39.38      1.00 o 
  -3  -1   5       39.85       39.87      0.88 o 
  -2  -1   5      403.96      383.42      4.48 o 
  -1  -1   5      285.64      310.74      2.95 o 
   0  -1   5       74.97       96.61      1.49 o 
   1  -1   5     2196.01     2238.28     20.54 o 
   2  -1   5      233.78      234.35      2.52 o 
   3  -1   5      612.65      646.58      7.52 o 
   4  -1   5      936.11      969.59     10.96 o 
   5  -1   5      180.33      177.44      2.98 o 
   6  -1   5        0.48        0.00      0.67 o 
  -5   0   5      455.60      465.47      5.50 o 
  -4   0   5       68.26       68.68      1.31 o 
  -3   0   5       45.16       48.21      0.97 o 
  -2   0   5     1130.25     1165.36     14.02 o 
  -1   0   5      202.00      180.50      1.88 o 
   0   0   5       71.10       77.38      1.61 o 
   1   0   5      156.06      152.54      1.37 o 
   2   0   5     2299.59     2332.75     19.28 o 
   3   0   5      189.99      185.70      1.95 o 
   4   0   5       55.93       62.31      1.98 o 
   5   0   5      663.24      652.21      7.86 o 
   6   0   5        0.64       -0.77      0.82 o 
  -5   1   5      366.48      394.44      5.63 o 
  -4   1   5      911.92      915.34      8.36 o 
  -3   1   5        2.51        2.92      0.41 o 
  -2   1   5      199.91      184.66      2.03 o 
  -1   1   5     3712.38     3940.86     32.47 o 
   0   1   5      310.20      360.57      5.31 o 
   1   1   5      255.21      258.19      2.64 o 
   2   1   5      723.81      697.41      7.97 o 
   3   1   5       24.71       28.45      0.60 o 
   4   1   5       53.94       53.19      1.07 o 
   5   1   5      278.11      274.20      3.31 o 
   6   1   5       18.36       18.76      1.47 o 
  -5   2   5       44.44       47.82      1.96 o 
  -4   2   5      629.16      641.94      6.19 o 
  -3   2   5      458.05      468.29      4.58 o 
  -2   2   5       23.13       25.34      0.71 o 
  -1   2   5      888.66      896.98      7.76 o 
   0   2   5        1.86        1.87      0.26 o 
   1   2   5       90.45       82.07      0.94 o 
   2   2   5      629.16      635.32      6.33 o 
   3   2   5       85.72       87.78      1.07 o 
   4   2   5       87.82       95.20      1.25 o 
   5   2   5       22.68       23.45      1.46 o 
   6   2   5      313.90      312.59      6.02 o 
  -5   3   5        3.99        3.01      0.71 o 
  -4   3   5      161.61      165.49      2.55 o 
  -3   3   5      491.02      491.26      4.82 o 
  -2   3   5       68.15       70.84      1.16 o 
  -1   3   5      150.29      143.14      1.66 o 
   0   3   5      559.79      567.54      5.02 o 
   1   3   5      524.81      505.94      4.46 o 
   2   3   5      406.01      401.46      5.00 o 
   3   3   5      437.18      442.31      7.94 o 
   4   3   5       73.40       69.78      1.53 o 
   5   3   5        4.51        5.37      0.98 o 
   6   3   5      267.95      269.42      5.49 o 
  -5   4   5       52.36       56.02      2.45 o 
  -4   4   5        0.77        1.16      0.56 o 
  -3   4   5        1.56        1.97      0.49 o 
  -2   4   5     1640.09     1622.60     13.90 o 
  -1   4   5        5.72        5.15      0.37 o 
   0   4   5      753.82      715.60      8.69 o 
   1   4   5     1657.18     1649.25     17.41 o 
   2   4   5      546.11      596.31      8.92 o 
   3   4   5      165.14      163.75      2.53 o 
   4   4   5      385.59      361.89      6.24 o 
   5   4   5      154.74      155.22      3.67 o 
   6   4   5        9.26       10.39      2.31 o 
  -4   5   5        9.79       10.95      1.01 o 
  -3   5   5      123.87      125.16      2.67 o 
  -2   5   5      190.97      186.07      2.51 o 
  -1   5   5       49.57       47.59      2.10 o 
   0   5   5      815.66      799.99     14.25 o 
   1   5   5      826.69      821.88      8.04 o 
   2   5   5       12.04       15.25      2.02 o 
   3   5   5        3.11        4.71      1.29 o 
   4   5   5      627.02      621.99      9.79 o 
   5   5   5      135.20      136.48      3.48 o 
  -4   6   5       10.90       11.97      1.08 o 
  -3   6   5       30.57       30.49      1.37 o 
  -2   6   5      257.55      254.90      3.83 o 
  -1   6   5        5.01        5.68      0.49 o 
   0   6   5        6.30        5.29      0.63 o 
   1   6   5      389.61      390.69      4.20 o 
   2   6   5      105.95      112.42      1.58 o 
   3   6   5      245.24      247.17      3.57 o 
   4   6   5      264.84      269.40      5.20 o 
   5   6   5      229.77      221.81      4.77 o 
  -4   7   5       50.08       47.85      1.85 o 
  -3   7   5       18.09       19.16      1.18 o 
  -2   7   5       46.46       43.82      1.59 o 
  -1   7   5      133.02      130.62      2.41 o 
   0   7   5        8.32        7.46      0.76 o 
   1   7   5       55.66       57.98      1.19 o 
   2   7   5      106.84      108.47      2.07 o 
   3   7   5        0.59        0.04      0.74 o 
   4   7   5       65.15       56.81      2.23 o 
   5   7   5       70.17       66.37      2.53 o 
  -3   8   5       12.37       11.39      1.08 o 
  -2   8   5       27.20       24.80      1.28 o 
  -1   8   5      487.31      479.94     11.04 o 
   0   8   5       83.98       88.67      2.46 o 
   1   8   5        4.95        4.48      0.52 o 
   2   8   5       55.28       55.59      1.52 o 
   3   8   5      810.48      780.84     14.95 o 
   4   8   5       33.59       27.79      1.79 o 
  -2   9   5        9.06        8.38      0.98 o 
  -1   9   5      156.12      157.30      2.99 o 
   0   9   5      402.33      408.32      9.12 o 
   1   9   5       69.73       74.25      2.10 o 
   2   9   5       15.10       14.76      0.91 o 
   3   9   5      379.21      381.29     12.72 o 
   4   9   5      137.59      123.35      4.89 o 
  -2  10   5       61.91       65.96      2.15 o 
  -1  10   5        0.26        0.47      0.87 o 
   0  10   5      152.60      164.09      5.33 o 
   1  10   5       88.17       91.32      4.34 o 
   2  10   5        5.96        6.53      1.94 o 
   3  10   5       38.85       42.39      2.05 o 
   0  11   5        0.26       -0.23      1.07 o 
   1  11   5       98.61      106.67      3.23 o 
   2  11   5       67.61       76.45      4.55 o 
  -2 -10   6       81.15       92.86      4.23 o 
  -1 -10   6       14.15       14.96      1.24 o 
   0 -10   6       22.23       26.57      1.58 o 
   1 -10   6      125.64      129.90      4.07 o 
  -3  -9   6       60.98       61.49      2.34 o 
  -2  -9   6      288.09      302.56      4.00 o 
  -1  -9   6       56.86       53.87      2.03 o 
   0  -9   6       11.25       10.97      1.05 o 
   1  -9   6      437.71      442.31      6.00 o 
   2  -9   6      138.05      128.76      5.38 o 
   3  -9   6        5.89        7.11      1.37 o 
  -3  -8   6        0.35        0.12      0.69 o 
  -2  -8   6      235.85      238.66      3.57 o 
  -1  -8   6       12.08       12.62      0.70 o 
   0  -8   6        9.38        8.18      0.90 o 
   1  -8   6      328.82      333.88      4.71 o 
   2  -8   6      416.08      411.26      7.52 o 
   3  -8   6        2.40        3.32      1.17 o 
  -4  -7   6      126.43      127.00      2.79 o 
  -3  -7   6       95.81       90.48      1.85 o 
  -2  -7   6       25.50       26.65      1.76 o 
  -1  -7   6      200.40      198.86      2.39 o 
   0  -7   6       78.27       82.26      1.58 o 
   1  -7   6       33.35       33.18      1.33 o 
   2  -7   6      297.84      289.67      4.13 o 
   3  -7   6       28.44       25.11      1.26 o 
   4  -7   6       10.90       10.51      1.35 o 
  -4  -6   6      179.70      181.87      3.24 o 
  -3  -6   6      696.30      677.74      7.69 o 
  -2  -6   6      242.33      241.59      3.13 o 
  -1  -6   6      246.62      235.56      2.62 o 
   0  -6   6      620.29      633.04      6.51 o 
   1  -6   6       12.50       15.72      0.79 o 
   2  -6   6      253.49      257.03      3.67 o 
   3  -6   6      376.36      359.82      4.86 o 
   4  -6   6       67.46       65.27      2.27 o 
  -4  -5   6       71.00       67.91      1.93 o 
  -3  -5   6      238.56      226.28      3.02 o 
  -2  -5   6        1.96        2.69      0.39 o 
  -1  -5   6      123.93      123.05      1.62 o 
   0  -5   6      785.38      775.19      7.69 o 
   1  -5   6      124.96      132.87      2.18 o 
   2  -5   6       33.78       34.52      0.94 o 
   3  -5   6      212.22      211.09      2.67 o 
   4  -5   6      397.90      389.10      5.22 o 
   5  -5   6        4.40        3.56      1.14 o 
  -5  -4   6       26.02       27.41      1.21 o 
  -4  -4   6       49.31       42.43      1.37 o 
  -3  -4   6      104.52      100.65      1.81 o 
  -2  -4   6      124.41      120.21      1.57 o 
  -1  -4   6      158.77      162.96      1.91 o 
   0  -4   6     1915.29     1935.57     16.24 o 
   1  -4   6      922.91      898.81     11.22 o 
   2  -4   6       45.15       45.15      1.19 o 
   3  -4   6      881.92      884.75      8.72 o 
   4  -4   6      639.13      643.70      6.69 o 
   5  -4   6       57.21       54.93      1.71 o 
  -5  -3   6      105.88      105.18      2.11 o 
  -4  -3   6       22.88       17.74      0.91 o 
  -3  -3   6       19.93       25.05      1.18 o 
  -2  -3   6      973.77      933.60      8.21 o 
  -1  -3   6      401.79      392.67      3.75 o 
   0  -3   6      672.54      719.95      6.32 o 
   1  -3   6      480.99      442.72      4.50 o 
   2  -3   6      775.97      766.91      7.48 o 
   3  -3   6      336.17      333.01      3.68 o 
   4  -3   6      121.24      121.04      1.88 o 
   5  -3   6      209.50      218.39      3.88 o 
  -5  -2   6      164.39      165.83      3.05 o 
  -4  -2   6       43.86       40.77      1.25 o 
  -3  -2   6       16.43       19.01      0.68 o 
  -2  -2   6      493.90      478.97      4.50 o 
  -1  -2   6      796.11      808.77      7.08 o 
   0  -2   6      131.13      132.94      1.49 o 
   1  -2   6        1.21        2.97      0.35 o 
   2  -2   6     2116.17     2110.88     19.52 o 
   3  -2   6       10.62       10.19      0.53 o 
   4  -2   6       83.57       85.27      1.49 o 
   5  -2   6       71.78       73.90      1.53 o 
   6  -2   6      117.88      117.92      2.15 o 
  -5  -1   6       15.04       14.74      1.08 o 
  -4  -1   6      201.19      204.49      2.52 o 
  -3  -1   6        1.35        1.47      0.38 o 
  -2  -1   6      203.47      227.82      2.44 o 
  -1  -1   6      565.73      553.22      4.99 o 
   0  -1   6       42.81       41.33      0.70 o 
   1  -1   6     2471.54     2717.12     24.92 o 
   2  -1   6     2067.56     2153.24     17.88 o 
   3  -1   6      822.00      832.31      8.05 o 
   4  -1   6      209.44      207.64      2.58 o 
   5  -1   6       26.57       25.27      0.99 o 
   6  -1   6      522.98      553.66      7.29 o 
  -5   0   6       21.54       22.53      1.10 o 
  -4   0   6      680.09      703.79      6.67 o 
  -3   0   6      137.68      125.33      1.71 o 
  -2   0   6       11.80       13.97      0.73 o 
  -1   0   6      728.60      764.62      6.70 o 
   0   0   6      741.11      734.04      6.38 o 
   1   0   6       48.87       56.80      0.94 o 
   2   0   6       46.47       39.63      0.68 o 
   3   0   6     1076.18     1070.70      9.16 o 
   4   0   6      136.53      140.71      1.72 o 
   5   0   6        7.19        6.21      0.54 o 
   6   0   6      254.75      267.51      5.44 o 
  -5   1   6        1.07        2.28      0.84 o 
  -4   1   6      291.61      291.94      3.31 o 
  -3   1   6     1103.42     1082.54     10.46 o 
  -2   1   6      208.42      192.46      2.16 o 
  -1   1   6       79.70       83.46      1.15 o 
   0   1   6     3040.68     2927.88     43.09 o 
   1   1   6     2768.06     2789.21     27.82 o 
   2   1   6        5.19        7.37      0.31 o 
   3   1   6      408.14      409.61      3.77 o 
   4   1   6      322.08      328.51      3.21 o 
   5   1   6       18.17       16.71      0.94 o 
   6   1   6       26.77       27.66      1.71 o 
  -5   2   6       87.35       94.89      2.03 o 
  -4   2   6       10.77       11.48      0.72 o 
  -3   2   6     1460.89     1480.07     12.87 o 
  -2   2   6      471.25      467.32      4.47 o 
  -1   2   6        1.37        6.67      0.37 o 
   0   2   6     1660.35     1727.95     14.48 o 
   1   2   6     2480.78     2344.73     19.43 o 
   2   2   6      753.63      765.12      7.57 o 
   3   2   6       87.60       92.58      1.12 o 
   4   2   6      153.61      163.03      1.82 o 
   5   2   6      416.95      413.33      7.08 o 
   6   2   6        7.83        6.94      1.21 o 
  -5   3   6      487.71      523.53      6.91 o 
  -4   3   6       10.88        9.66      0.71 o 
  -3   3   6      102.84       97.53      1.58 o 
  -2   3   6      906.28      887.68      7.93 o 
  -1   3   6      536.45      557.32      5.12 o 
   0   3   6      701.48      753.79      6.61 o 
   1   3   6     1055.75     1039.35      8.85 o 
   2   3   6      741.80      714.73      8.01 o 
   3   3   6       18.66       21.61      0.86 o 
   4   3   6        5.87        4.47      0.56 o 
   5   3   6      448.76      429.34     10.65 o 
   6   3   6       21.80       21.82      1.62 o 
  -4   4   6      120.07      128.01      2.28 o 
  -3   4   6       88.94       84.99      1.50 o 
  -2   4   6       72.38       69.82      1.24 o 
  -1   4   6     1592.57     1579.29     13.47 o 
   0   4   6       29.57       27.83      0.85 o 
   1   4   6       45.66       42.56      0.69 o 
   2   4   6      636.70      617.12      7.47 o 
   3   4   6      240.45      249.60      3.54 o 
   4   4   6       31.27       29.38      1.06 o 
   5   4   6      203.67      204.43      4.38 o 
   6   4   6      144.42      147.62      4.71 o 
  -4   5   6      297.06      301.14      4.74 o 
  -3   5   6       15.69       14.30      0.96 o 
  -2   5   6        0.71        1.62      0.48 o 
  -1   5   6      955.82      973.32      9.68 o 
   0   5   6      289.61      283.66      3.25 o 
   1   5   6        5.88        6.98      0.93 o 
   2   5   6      133.73      135.45      2.93 o 
   3   5   6      412.46      417.16      5.43 o 
   4   5   6       37.50       35.48      1.74 o 
   5   5   6       58.27       58.32      2.29 o 
  -4   6   6      112.58      107.93      2.61 o 
  -3   6   6      205.04      208.04      3.68 o 
  -2   6   6      488.32      476.62      5.34 o 
  -1   6   6        2.65        2.06      0.46 o 
   0   6   6      943.65      919.10      9.14 o 
   1   6   6      182.04      188.49      2.36 o 
   2   6   6        2.28        2.95      0.55 o 
   3   6   6       51.92       50.19      1.54 o 
   4   6   6       84.24       77.54      3.33 o 
   5   6   6       30.61       30.03      1.87 o 
  -3   7   6      235.08      224.96      3.86 o 
  -2   7   6      302.64      302.63      4.50 o 
  -1   7   6       37.38       36.50      1.35 o 
   0   7   6      134.47      136.87      2.45 o 
   1   7   6      164.05      160.22      2.20 o 
   2   7   6       61.66       61.21      2.33 o 
   3   7   6       34.82       32.81      1.72 o 
   4   7   6       61.55       61.67      2.38 o 
   5   7   6        6.52        4.06      1.53 o 
  -3   8   6      120.48      123.06      2.79 o 
  -2   8   6      318.49      313.76      4.75 o 
  -1   8   6       14.78       14.78      0.96 o 
   0   8   6       23.65       26.45      1.19 o 
   1   8   6      312.30      326.08      3.81 o 
   2   8   6      118.34      116.70      2.32 o 
   3   8   6       11.88       12.50      1.95 o 
   4   8   6      389.95      359.98      6.67 o 
  -2   9   6      118.75      118.43      2.67 o 
  -1   9   6       68.25       72.43      2.01 o 
   0   9   6        0.79        0.52      0.67 o 
   1   9   6      133.72      131.70      4.07 o 
   2   9   6      165.74      168.82      2.97 o 
   3   9   6       15.32       13.82      1.35 o 
   4   9   6      107.17       96.54      3.05 o 
  -1  10   6      106.37      110.31      3.72 o 
   0  10   6        3.54        3.10      0.84 o 
   1  10   6       26.38       27.32      1.72 o 
   2  10   6       85.96       88.67      4.63 o 
   3  10   6       58.45       54.82      2.32 o 
   0  11   6       52.20       58.69      4.25 o 
   1  11   6        1.39        3.11      1.17 o 
  -1 -10   7      115.87      127.98      2.88 o 
   0 -10   7       22.07       24.76      1.76 o 
   1 -10   7        8.38        9.36      1.41 o 
  -2  -9   7        6.50        8.58      0.91 o 
  -1  -9   7       65.35       62.19      2.16 o 
   0  -9   7       54.38       63.57      1.92 o 
   1  -9   7        3.50        4.42      1.19 o 
   2  -9   7       41.10       40.69      2.04 o 
  -3  -8   7       34.22       38.39      1.42 o 
  -2  -8   7       16.72       18.01      1.25 o 
  -1  -8   7        1.09        0.82      0.52 o 
   0  -8   7      113.87      119.05      2.43 o 
   1  -8   7      171.77      173.62      3.02 o 
   2  -8   7        0.50        0.96      1.05 o 
   3  -8   7       61.84       58.71      2.28 o 
  -3  -7   7      578.89      565.24      6.34 o 
  -2  -7   7      187.74      187.61      2.78 o 
  -1  -7   7       76.32       72.78      1.36 o 
   0  -7   7      483.40      468.21      5.19 o 
   1  -7   7      804.16      825.01      9.66 o 
   2  -7   7        7.39        6.93      1.06 o 
   3  -7   7        2.52        1.99      1.00 o 
   4  -7   7      339.43      343.66      6.10 o 
  -4  -6   7        1.16        1.59      0.73 o 
  -3  -6   7       16.09       16.46      0.91 o 
  -2  -6   7     1477.15     1471.38     14.31 o 
  -1  -6   7       17.35       18.66      0.74 o 
   0  -6   7      110.75      107.41      1.56 o 
   1  -6   7      733.16      730.89     11.47 o 
   2  -6   7      244.04      248.76      3.65 o 
   3  -6   7       15.71       18.60      1.34 o 
   4  -6   7      143.59      147.59      3.42 o 
  -4  -5   7       32.84       30.06      1.25 o 
  -3  -5   7        3.08        1.59      0.60 o 
  -2  -5   7      137.05      137.51      1.82 o 
  -1  -5   7      485.74      491.32      4.73 o 
   0  -5   7      107.54      103.76      1.45 o 
   1  -5   7       64.26       62.60      1.24 o 
   2  -5   7      177.03      184.55      2.41 o 
   3  -5   7       25.70       28.05      0.94 o 
   4  -5   7      197.95      185.48      3.76 o 
   5  -5   7      155.57      152.44      3.53 o 
  -4  -4   7      205.59      204.05      3.01 o 
  -3  -4   7       15.66       11.93      0.77 o 
  -2  -4   7      381.45      366.87      3.69 o 
  -1  -4   7      990.00      990.39      8.73 o 
   0  -4   7      298.62      324.83      3.21 o 
   1  -4   7       22.12       20.73      1.24 o 
   2  -4   7       11.65       10.86      0.57 o 
   3  -4   7     1012.84     1018.63      9.95 o 
   4  -4   7      136.45      138.32      2.10 o 
   5  -4   7       48.86       46.56      2.03 o 
  -5  -3   7        2.38        1.89      0.77 o 
  -4  -3   7       75.17       69.68      1.63 o 
  -3  -3   7      388.78      373.79      3.84 o 
  -2  -3   7       30.06       27.03      0.77 o 
  -1  -3   7       65.27       65.29      1.29 o 
   0  -3   7      536.22      533.58      4.87 o 
   1  -3   7      317.39      339.24      3.69 o 
   2  -3   7       10.68        9.06      0.67 o 
   3  -3   7      583.74      575.19      5.89 o 
   4  -3   7      390.34      395.85      4.41 o 
   5  -3   7        3.16        2.79      0.73 o 
  -5  -2   7        2.89        3.08      0.79 o 
  -4  -2   7       83.24       75.98      1.70 o 
  -3  -2   7      655.08      654.13      6.13 o 
  -2  -2   7      456.82      450.19      4.34 o 
  -1  -2   7      217.53      203.90      2.20 o 
   0  -2   7      531.97      553.54      5.01 o 
   1  -2   7      122.93      101.75      1.47 o 
   2  -2   7       14.35       15.03      0.83 o 
   3  -2   7     1603.11     1593.31     14.99 o 
   4  -2   7       24.16       24.33      1.82 o 
   5  -2   7       16.65       17.09      1.25 o 
  -5  -1   7      120.45      121.89      2.36 o 
  -4  -1   7        5.99        3.60      0.67 o 
  -3  -1   7      626.47      644.01      6.06 o 
  -2  -1   7     1204.26     1133.30      9.89 o 
  -1  -1   7       78.19       78.09      1.12 o 
   0  -1   7      324.50      332.76      6.62 o 
   1  -1   7      233.92      198.14      2.73 o 
   2  -1   7      163.77      158.44      1.70 o 
   3  -1   7      170.40      170.31      1.90 o 
   4  -1   7       38.49       37.34      0.88 o 
   5  -1   7        1.00        0.46      0.47 o 
   6  -1   7        6.38        3.59      1.37 o 
  -5   0   7      202.77      207.85      3.22 o 
  -4   0   7       13.01       10.89      0.75 o 
  -3   0   7      119.69      127.59      1.79 o 
  -2   0   7      400.28      377.00      3.74 o 
  -1   0   7      313.61      296.76      2.96 o 
   0   0   7      135.96      142.63      1.61 o 
   1   0   7      487.29      477.53      5.49 o 
   2   0   7      615.31      595.98      5.32 o 
   3   0   7        1.37        1.50      0.39 o 
   4   0   7      434.59      428.77      4.10 o 
   5   0   7       54.96       56.44      1.81 o 
   6   0   7       52.36       53.44      2.22 o 
  -5   1   7        0.78        0.29      0.73 o 
  -4   1   7      243.24      255.21      3.07 o 
  -3   1   7       10.34       10.48      0.60 o 
  -2   1   7       67.22       66.49      1.15 o 
  -1   1   7       91.13       70.18      1.09 o 
   0   1   7      683.75      692.35      7.37 o 
   1   1   7      498.51      468.79      4.23 o 
   2   1   7     3051.57     3163.42     26.14 o 
   3   1   7        0.78        0.70      0.28 o 
   4   1   7       39.67       39.53      0.84 o 
   5   1   7      897.33      921.29     11.09 o 
   6   1   7      183.29      185.20      4.22 o 
  -5   2   7        0.79        1.70      0.88 o 
  -4   2   7      686.91      716.29      7.33 o 
  -3   2   7        1.40        2.36      0.47 o 
  -2   2   7        9.96       10.74      0.53 o 
  -1   2   7      683.96      688.26      6.20 o 
   0   2   7      400.03      370.70      3.82 o 
   1   2   7      480.95      487.36      4.58 o 
   2   2   7      457.18      452.04      5.43 o 
   3   2   7      564.55      560.83      5.42 o 
   4   2   7        7.06        7.62      0.68 o 
   5   2   7      106.70      107.00      2.20 o 
   6   2   7      448.01      459.43      8.03 o 
  -4   3   7      480.50      498.08      5.20 o 
  -3   3   7      297.97      296.17      3.33 o 
  -2   3   7       16.78       17.47      0.75 o 
  -1   3   7      199.79      202.86      2.36 o 
   0   3   7     1125.58     1161.49      9.98 o 
   1   3   7       12.39       14.44      0.55 o 
   2   3   7        3.53        3.65      0.36 o 
   3   3   7      404.63      394.93      6.80 o 
   4   3   7       14.65       15.18      0.84 o 
   5   3   7        1.00        0.22      0.80 o 
   6   3   7      144.03      151.03      3.85 o 
  -4   4   7       72.29       71.19      1.76 o 
  -3   4   7      323.36      332.60      3.69 o 
  -2   4   7        8.64        8.09      0.56 o 
  -1   4   7      182.43      182.79      2.16 o 
   0   4   7      739.61      772.39      6.87 o 
   1   4   7       74.56       81.53      1.07 o 
   2   4   7       26.83       25.37      0.64 o 
   3   4   7      117.17      114.09      2.08 o 
   4   4   7      313.61      308.38      4.34 o 
   5   4   7        0.96        1.21      0.81 o 
  -4   5   7       20.52       19.29      1.28 o 
  -3   5   7       25.32       26.81      1.12 o 
  -2   5   7      618.27      611.48      7.02 o 
  -1   5   7       67.26       67.10      1.86 o 
   0   5   7       85.87       85.71      1.27 o 
   1   5   7      564.48      574.25      7.15 o 
   2   5   7        3.73        4.04      0.54 o 
   3   5   7       98.14       93.90      1.92 o 
   4   5   7      230.85      223.62      4.53 o 
   5   5   7      131.61      124.86      3.32 o 
  -4   6   7       26.93       29.26      1.53 o 
  -3   6   7        2.40        3.10      0.86 o 
  -2   6   7      131.74      139.07      2.25 o 
  -1   6   7     1556.53     1555.10     15.11 o 
   0   6   7       21.64       21.49      0.82 o 
   1   6   7      349.12      346.84      3.88 o 
   2   6   7      697.76      668.60      8.27 o 
   3   6   7       61.87       65.94      2.78 o 
   4   6   7       61.78       57.17      2.50 o 
   5   6   7      144.39      143.91      3.71 o 
  -3   7   7        1.25        1.72      0.81 o 
  -2   7   7      318.99      309.82      4.64 o 
  -1   7   7      358.56      348.35      4.85 o 
   0   7   7        5.46        6.11      0.83 o 
   1   7   7      158.76      156.27      3.29 o 
   2   7   7      565.96      568.33      7.29 o 
   3   7   7       72.84       69.91      1.72 o 
   4   7   7        6.94        5.66      1.04 o 
   5   7   7      111.06      116.09      3.35 o 
  -3   8   7       27.90       29.98      1.82 o 
  -2   8   7       86.70       84.80      2.19 o 
  -1   8   7        4.13        3.96      0.75 o 
   0   8   7       50.33       54.12      1.57 o 
   1   8   7        4.27        4.93      0.71 o 
   2   8   7      158.03      161.05      2.89 o 
   3   8   7      117.05      117.06      3.14 o 
   4   8   7        5.18        7.08      1.20 o 
  -2   9   7       29.89       32.62      1.57 o 
  -1   9   7        1.17       -0.18      0.73 o 
   0   9   7        7.62        8.58      0.87 o 
   1   9   7       11.23        9.23      1.16 o 
   2   9   7       44.73       45.46      2.13 o 
   3   9   7       30.57       35.47      2.01 o 
   4   9   7        9.01        8.66      1.30 o 
  -1  10   7        4.42        3.71      0.93 o 
   0  10   7      234.81      238.90      5.28 o 
   1  10   7       64.68       65.08      2.54 o 
   2  10   7        0.63       -0.43      1.70 o 
   3  10   7        1.51        0.59      1.04 o 
  -2  -9   8       93.60       98.82      2.13 o 
  -1  -9   8       74.94       74.40      2.72 o 
   0  -9   8        1.56       -0.46      0.85 o 
   1  -9   8      319.64      326.50      5.96 o 
   2  -9   8       12.92       16.19      1.58 o 
  -3  -8   8       66.93       66.59      2.62 o 
  -2  -8   8       41.76       46.36      1.49 o 
  -1  -8   8       59.99       64.36      1.71 o 
   0  -8   8       23.41       22.57      1.36 o 
   1  -8   8       75.93       78.77      2.56 o 
   2  -8   8      260.12      262.32      5.03 o 
   3  -8   8       52.17       57.98      2.41 o 
  -3  -7   8       25.16       25.13      1.15 o 
  -2  -7   8       96.84       96.88      1.93 o 
  -1  -7   8      404.77      407.13      4.24 o 
   0  -7   8        0.78       -0.17      0.47 o 
   1  -7   8      105.36      101.62      2.73 o 
   2  -7   8      495.78      485.53      7.66 o 
   3  -7   8       89.20       86.44      2.64 o 
   4  -7   8       12.19       12.13      1.48 o 
  -4  -6   8       69.75       66.74      1.76 o 
  -3  -6   8        0.65        0.80      0.64 o 
  -2  -6   8      123.13      130.66      2.20 o 
  -1  -6   8      348.97      352.27      3.72 o 
   0  -6   8      174.31      183.39      2.24 o 
   1  -6   8       62.28       58.66      1.40 o 
   2  -6   8      256.13      261.30      3.75 o 
   3  -6   8      476.32      473.07      7.44 o 
   4  -6   8       62.04       55.84      2.23 o 
  -4  -5   8       71.11       67.42      2.50 o 
  -3  -5   8      248.12      240.90      3.31 o 
  -2  -5   8        1.31        1.15      0.46 o 
  -1  -5   8      111.10      113.17      1.64 o 
   0  -5   8      835.82      798.79      7.21 o 
   1  -5   8        8.30       12.10      0.58 o 
   2  -5   8       30.16       33.52      1.19 o 
   3  -5   8      348.62      351.96      5.48 o 
   4  -5   8      389.49      398.98      6.52 o 
   5  -5   8       28.98       30.60      5.07 o 
  -4  -4   8       15.34       14.79      0.97 o 
  -3  -4   8      298.50      287.84      3.70 o 
  -2  -4   8      924.08      922.00      8.30 o 
  -1  -4   8      799.02      783.99      7.11 o 
   0  -4   8      427.26      408.47      3.96 o 
   1  -4   8      460.13      457.41      4.38 o 
   2  -4   8      112.06      103.22      1.97 o 
   3  -4   8       45.11       43.77      2.21 o 
   4  -4   8      626.63      641.94      7.72 o 
   5  -4   8       41.05       38.98      1.87 o 
  -4  -3   8        0.45        0.33      0.64 o 
  -3  -3   8      209.75      201.07      4.27 o 
  -2  -3   8      454.90      450.04      4.42 o 
  -1  -3   8        1.57        1.85      0.48 o 
   0  -3   8        2.81        2.41      0.33 o 
   1  -3   8      706.77      719.45      7.20 o 
   2  -3   8      186.72      195.53      2.49 o 
   3  -3   8        6.41        5.30      0.67 o 
   4  -3   8      284.06      287.94      4.00 o 
   5  -3   8      132.04      132.71      2.53 o 
  -4  -2   8       47.77       45.81      1.41 o 
  -3  -2   8      116.36      106.05      1.65 o 
  -2  -2   8      412.86      411.80      4.09 o 
  -1  -2   8     1096.27     1094.56      9.53 o 
   0  -2   8        1.22        1.62      0.29 o 
   1  -2   8      860.12      790.97      7.80 o 
   2  -2   8     1530.11     1497.57     14.56 o 
   3  -2   8      269.64      279.60      2.87 o 
   4  -2   8        8.83        8.67      0.67 o 
   5  -2   8      129.06      130.52      2.12 o 
  -4  -1   8      183.26      176.76      2.76 o 
  -3  -1   8      262.05      227.20      2.88 o 
  -2  -1   8       48.93       58.14      1.10 o 
  -1  -1   8     1445.46     1444.78     12.36 o 
   0  -1   8      747.08      739.55      6.56 o 
   1  -1   8      397.36      399.69      4.25 o 
   2  -1   8      406.38      359.25      3.86 o 
   3  -1   8     1107.40     1098.38      9.47 o 
   4  -1   8       55.83       58.07      1.08 o 
   5  -1   8       12.69       10.93      0.75 o 
  -4   0   8      391.09      374.36      4.11 o 
  -3   0   8      161.99      168.32      2.21 o 
  -2   0   8        3.57        3.68      0.43 o 
  -1   0   8      192.74      178.59      2.11 o 
   0   0   8      767.59      817.70      8.60 o 
   1   0   8       14.98       13.55      0.65 o 
   2   0   8       36.21       38.41      0.77 o 
   3   0   8     1169.38     1157.16      9.92 o 
   4   0   8       57.40       57.45      1.05 o 
   5   0   8      119.67      117.27      2.37 o 
   6   0   8      130.38      145.06      5.24 o 
  -4   1   8       42.28       36.98      1.17 o 
  -3   1   8      418.44      433.46      4.47 o 
  -2   1   8      121.80      125.26      1.74 o 
  -1   1   8       91.21       79.89      1.47 o 
   0   1   8     1037.03     1007.06     11.76 o 
   1   1   8      101.07      102.53      1.28 o 
   2   1   8      238.80      235.74      2.38 o 
   3   1   8      333.14      332.46      3.20 o 
   4   1   8      277.89      284.26      3.37 o 
   5   1   8       30.56       33.48      1.99 o 
   6   1   8       91.05       88.63      4.13 o 
  -4   2   8        0.65        0.45      0.54 o 
  -3   2   8      438.38      456.87      4.70 o 
  -2   2   8       53.64       46.99      1.05 o 
  -1   2   8       32.27       31.84      0.82 o 
   0   2   8      408.41      407.11      4.33 o 
   1   2   8      909.95      890.39      7.74 o 
   2   2   8       10.40       12.88      0.93 o 
   3   2   8        1.44        0.92      0.37 o 
   4   2   8      462.09      469.32      6.12 o 
   5   2   8       94.81       98.87      2.16 o 
   6   2   8       52.83       52.33      2.30 o 
  -4   3   8      116.54      121.56      3.00 o 
  -3   3   8      121.61      122.72      1.92 o 
  -2   3   8      574.54      564.92      5.46 o 
  -1   3   8      343.85      335.13      3.44 o 
   0   3   8      431.52      465.55      4.40 o 
   1   3   8      459.70      439.73      4.62 o 
   2   3   8      716.14      730.42      7.40 o 
   3   3   8       83.62       88.86      1.38 o 
   4   3   8      259.45      261.21      3.85 o 
   5   3   8      228.98      231.66      6.79 o 
  -4   4   8      211.51      227.24      3.42 o 
  -3   4   8       18.30       17.34      0.81 o 
  -2   4   8      847.00      845.31      7.80 o 
  -1   4   8     1065.62     1043.89      9.26 o 
   0   4   8       40.26       39.01      0.86 o 
   1   4   8      109.08      113.86      1.41 o 
   2   4   8      371.57      343.82      3.82 o 
   3   4   8      332.38      315.07      4.40 o 
   4   4   8        2.12        2.17      0.97 o 
   5   4   8       50.96       48.39      2.06 o 
  -4   5   8      389.98      406.37      6.04 o 
  -3   5   8       26.76       29.01      1.89 o 
  -2   5   8       18.85       17.62      0.76 o 
  -1   5   8     1052.53     1050.51      9.38 o 
   0   5   8      422.33      421.67      4.12 o 
   1   5   8      304.22      298.32      2.99 o 
   2   5   8      266.79      256.89      3.90 o 
   3   5   8      569.48      543.76      6.96 o 
   4   5   8       33.95       28.15      3.33 o 
   5   5   8        7.26        5.09      1.07 o 
  -3   6   8       43.07       41.14      1.65 o 
  -2   6   8       67.95       69.63      1.60 o 
  -1   6   8      132.38      133.60      2.36 o 
   0   6   8      432.33      430.61      4.81 o 
   1   6   8       30.11       33.79      1.59 o 
   2   6   8       94.92       90.83      1.98 o 
   3   6   8      448.03      437.81      5.87 o 
   4   6   8      112.65      110.30      3.03 o 
   5   6   8        1.73        0.67      0.98 o 
  -3   7   8      311.54      311.96      5.31 o 
  -2   7   8       52.28       54.04      1.78 o 
  -1   7   8       36.23       37.70      1.40 o 
   0   7   8      212.88      217.59      2.89 o 
   1   7   8      194.90      197.30      3.30 o 
   2   7   8        9.33        9.22      1.09 o 
   3   7   8      143.83      136.31      4.40 o 
   4   7   8       50.40       56.28      2.29 o 
   5   7   8       19.81       17.81      2.21 o 
  -2   8   8      331.95      329.17      5.02 o 
  -1   8   8      217.37      210.04      3.52 o 
   0   8   8      299.63      310.19      5.53 o 
   1   8   8      436.23      443.12      6.11 o 
   2   8   8      165.87      168.21      3.70 o 
   3   8   8        2.54        2.09      0.96 o 
   4   8   8        1.47        1.66      0.99 o 
  -2   9   8      180.87      182.17      3.53 o 
  -1   9   8       65.21       65.87      1.93 o 
   0   9   8        4.40        5.00      1.77 o 
   1   9   8       85.94       87.51      3.32 o 
   2   9   8       91.16       98.27      2.27 o 
   3   9   8        0.67        0.42      2.76 o 
   0  10   8       32.68       35.02      2.11 o 
   1  10   8       16.97       16.08      2.21 o 
   2  10   8      102.04      104.69      5.15 o 
  -1  -9   9      159.38      167.18      4.18 o 
   0  -9   9      330.04      337.86      7.07 o 
   1  -9   9       11.59       11.94      2.20 o 
  -2  -8   9        0.41        1.09      0.73 o 
  -1  -8   9       26.67       27.58      1.43 o 
   0  -8   9      350.28      357.61      6.26 o 
   1  -8   9       92.94       95.97      2.29 o 
   2  -8   9       11.10       12.15      1.41 o 
   3  -8   9       99.47       95.75      3.82 o 
  -3  -7   9       24.44       23.60      1.15 o 
  -2  -7   9      100.61       98.87      2.79 o 
  -1  -7   9        0.46        0.50      0.54 o 
   0  -7   9        5.46        6.41      0.74 o 
   1  -7   9      245.55      251.69      3.86 o 
   2  -7   9       20.16       23.82      1.57 o 
   3  -7   9      119.23      121.94      3.21 o 
  -3  -6   9       39.61       36.01      1.33 o 
  -2  -6   9       55.37       58.80      1.51 o 
  -1  -6   9      158.19      160.76      2.16 o 
   0  -6   9        2.51        3.32      0.62 o 
   1  -6   9       45.70       53.24      1.61 o 
   2  -6   9      274.38      284.55      4.13 o 
   3  -6   9        0.95        1.66      0.99 o 
   4  -6   9      242.77      240.35      4.76 o 
  -4  -5   9        2.95        2.68      0.81 o 
  -3  -5   9       13.06       10.54      0.87 o 
  -2  -5   9     1001.00      991.96      8.98 o 
  -1  -5   9      457.43      459.46      4.59 o 
   0  -5   9       61.97       50.73      1.07 o 
   1  -5   9      302.64      266.76      3.32 o 
   2  -5   9      465.13      484.42      5.34 o 
   3  -5   9       38.49       40.03      1.41 o 
   4  -5   9       17.03       15.17      1.37 o 
  -4  -4   9      254.87      243.46      3.55 o 
  -3  -4   9       12.54       12.87      0.87 o 
  -2  -4   9      381.35      382.14      4.59 o 
  -1  -4   9      850.05      841.31      8.16 o 
   0  -4   9       37.16       39.21      0.88 o 
   1  -4   9      122.40      107.30      1.77 o 
   2  -4   9      463.01      473.70      5.16 o 
   3  -4   9       80.69       83.27      1.61 o 
   4  -4   9        0.89        0.35      0.63 o 
   5  -4   9       52.70       55.97      2.17 o 
  -4  -3   9      315.75      298.92      4.04 o 
  -3  -3   9      180.40      175.77      2.69 o 
  -2  -3   9       38.74       36.68      1.20 o 
  -1  -3   9      187.93      188.90      2.27 o 
   0  -3   9      249.91      241.09      2.60 o 
   1  -3   9      104.24      109.93      1.73 o 
   2  -3   9      244.14      226.57      2.84 o 
   3  -3   9      256.00      267.49      3.28 o 
   4  -3   9        7.77        8.42      0.74 o 
   5  -3   9       12.21       11.76      1.33 o 
  -4  -2   9        4.64        2.86      0.75 o 
  -3  -2   9      772.83      732.68      6.95 o 
  -2  -2   9      120.04      117.09      1.70 o 
  -1  -2   9     1293.08     1284.09     11.13 o 
   0  -2   9     1947.12     1895.93     17.91 o 
   1  -2   9      535.13      550.63      5.73 o 
   2  -2   9       21.98       23.27      0.85 o 
   3  -2   9      189.12      182.54      2.42 o 
   4  -2   9      685.30      701.84      7.24 o 
   5  -2   9       11.94       13.73      0.87 o 
  -4  -1   9        6.85        6.25      0.81 o 
  -3  -1   9      235.86      226.94      2.77 o 
  -2  -1   9      332.74      315.11      3.37 o 
  -1  -1   9       46.28       45.03      0.94 o 
   0  -1   9      142.59      145.55      1.74 o 
   1  -1   9     1240.71     1267.02     12.17 o 
   2  -1   9      206.89      204.39      2.53 o 
   3  -1   9       32.59       32.54      0.95 o 
   4  -1   9      588.68      594.23      6.19 o 
   5  -1   9       79.96       83.29      1.96 o 
  -4   0   9       33.78       33.77      1.28 o 
  -3   0   9      109.61       99.70      1.93 o 
  -2   0   9      280.22      285.26      3.53 o 
  -1   0   9      226.87      221.36      2.49 o 
   0   0   9      140.82      145.62      1.85 o 
   1   0   9      711.46      719.88      7.21 o 
   2   0   9       31.24       30.61      0.86 o 
   3   0   9        6.98        5.75      0.41 o 
   4   0   9      393.50      392.33      3.84 o 
   5   0   9       54.23       56.25      2.05 o 
  -4   1   9      288.33      279.91      4.73 o 
  -3   1   9       49.92       45.41      1.17 o 
  -2   1   9       27.71       41.94      1.30 o 
  -1   1   9      803.02      759.10      6.92 o 
   0   1   9      191.22      197.26      2.21 o 
   1   1   9       54.72       57.55      0.94 o 
   2   1   9        1.29        2.85      0.32 o 
   3   1   9       72.15       77.72      2.50 o 
   4   1   9       22.06       24.11      1.46 o 
   5   1   9       34.02       35.04      2.92 o 
  -4   2   9      445.22      452.28      4.94 o 
  -3   2   9       16.52       18.73      0.84 o 
  -2   2   9       16.64       15.27      0.72 o 
  -1   2   9      329.03      325.80      3.72 o 
   0   2   9      532.65      533.14      6.21 o 
   1   2   9       88.99       88.74      1.84 o 
   2   2   9      111.43      116.21      1.70 o 
   3   2   9      260.57      255.80      3.07 o 
   4   2   9        6.75        7.51      0.72 o 
   5   2   9      394.72      400.11      5.56 o 
  -4   3   9        2.02        2.23      0.65 o 
  -3   3   9      256.04      280.17      3.35 o 
  -2   3   9        2.21        2.23      0.49 o 
  -1   3   9      416.02      400.57      4.05 o 
   0   3   9      662.98      640.43      5.90 o 
   1   3   9       79.04       82.61      1.50 o 
   2   3   9      222.39      211.05      2.64 o 
   3   3   9     1383.77     1377.26     15.88 o 
   4   3   9       15.11       15.09      0.89 o 
   5   3   9       12.51       11.96      1.19 o 
  -4   4   9        1.86        0.75      0.66 o 
  -3   4   9      309.23      323.82      3.76 o 
  -2   4   9       35.14       33.41      1.05 o 
  -1   4   9      173.94      176.89      2.46 o 
   0   4   9      708.72      679.76      6.25 o 
   1   4   9       98.85       97.08      1.32 o 
   2   4   9       68.37       70.44      1.28 o 
   3   4   9      522.11      497.69      9.63 o 
   4   4   9      323.09      321.94      4.62 o 
   5   4   9        2.40        4.33      0.98 o 
  -3   5   9       82.34       82.24      1.75 o 
  -2   5   9      123.96      123.66      2.13 o 
  -1   5   9       35.13       35.80      1.00 o 
   0   5   9      139.15      137.62      1.83 o 
   1   5   9       50.52       49.22      1.14 o 
   2   5   9       14.08       13.69      0.85 o 
   3   5   9        7.61        7.44      0.73 o 
   4   5   9      472.94      449.96      6.20 o 
   5   5   9        0.43        1.32      0.93 o 
  -3   6   9       20.58       19.25      1.24 o 
  -2   6   9      250.91      249.84      6.50 o 
  -1   6   9       24.44       22.43      0.88 o 
   0   6   9        4.24        5.43      0.50 o 
   1   6   9      191.80      194.40      3.26 o 
   2   6   9        4.99        5.13      0.70 o 
   3   6   9        3.62        3.56      0.86 o 
   4   6   9       14.68       13.20      1.27 o 
   5   6   9      124.60      115.08      4.55 o 
  -3   7   9        9.24        7.72      1.04 o 
  -2   7   9      119.28      124.28      3.61 o 
  -1   7   9      279.77      281.32      8.64 o 
   0   7   9        9.92        9.81      0.70 o 
   1   7   9        4.50        4.87      0.77 o 
   2   7   9      593.17      594.06      7.74 o 
   3   7   9        8.96        8.07      0.87 o 
   4   7   9        1.39        1.95      1.00 o 
  -2   8   9       16.36       14.06      1.12 o 
  -1   8   9      234.62      237.25      3.89 o 
   0   8   9      189.30      194.82      4.44 o 
   1   8   9        4.62        4.14      0.80 o 
   2   8   9      374.62      370.17      5.39 o 
   3   8   9      149.67      149.93      5.07 o 
   4   8   9        5.08        5.56      1.17 o 
  -1   9   9       98.45       99.42      2.42 o 
   0   9   9      296.07      301.63      6.13 o 
   1   9   9        0.58        1.42      0.98 o 
   2   9   9       41.11       38.70      1.59 o 
   3   9   9      168.00      166.92      4.13 o 
   0  10   9        1.85        1.28      1.84 o 
   1  10   9      281.02      299.15      6.21 o 
   2  10   9        9.65        9.31      2.30 o 
  -1  -8  10      182.59      179.03      3.44 o 
   0  -8  10        1.69        1.53      0.93 o 
   1  -8  10      109.16      110.81      3.10 o 
   2  -8  10      111.33      104.52      3.12 o 
  -2  -7  10       18.26       17.52      1.24 o 
  -1  -7  10      269.19      271.02      4.14 o 
   0  -7  10       36.30       33.47      1.26 o 
   1  -7  10       22.43       18.23      1.17 o 
   2  -7  10      245.62      256.68      4.06 o 
   3  -7  10        1.06        1.56      1.20 o 
  -3  -6  10        1.64        1.78      0.76 o 
  -2  -6  10       48.96       50.65      1.48 o 
  -1  -6  10      294.94      300.57      3.88 o 
   0  -6  10       51.59       48.95      1.40 o 
   1  -6  10       26.31       25.50      1.08 o 
   2  -6  10       62.47       61.92      1.53 o 
   3  -6  10      425.92      432.63      8.65 o 
   4  -6  10        3.58        4.13      1.25 o 
  -3  -5  10       68.25       70.86      1.74 o 
  -2  -5  10       86.93       88.70      1.81 o 
  -1  -5  10      138.46      139.42      1.96 o 
   0  -5  10      305.59      302.51      3.78 o 
   1  -5  10       67.48       68.31      1.51 o 
   2  -5  10       49.49       45.79      1.31 o 
   3  -5  10      797.86      818.03      8.47 o 
   4  -5  10       55.15       50.80      1.72 o 
  -3  -4  10      199.88      190.04      2.93 o 
  -2  -4  10       58.16       57.59      1.36 o 
  -1  -4  10      429.63      426.14      4.29 o 
   0  -4  10      135.65      131.99      2.14 o 
   1  -4  10      446.53      460.12      5.12 o 
   2  -4  10      352.22      325.07      3.88 o 
   3  -4  10       94.35       96.66      1.82 o 
   4  -4  10      403.04      411.33      4.82 o 
  -4  -3  10       21.73       20.86      1.21 o 
  -3  -3  10      304.44      300.06      5.02 o 
  -2  -3  10      676.20      662.21      7.12 o 
  -1  -3  10      104.76      103.13      1.54 o 
   0  -3  10        3.42        3.96      0.57 o 
   1  -3  10     1530.92     1397.27     13.51 o 
   2  -3  10      125.23      148.96      2.25 o 
   3  -3  10       34.10       37.14      1.16 o 
   4  -3  10       84.01       88.68      1.74 o 
   5  -3  10      343.47      357.89      4.36 o 
  -4  -2  10       48.14       44.26      1.52 o 
  -3  -2  10        1.40        1.85      0.54 o 
  -2  -2  10      484.12      478.89      4.80 o 
  -1  -2  10       69.84       73.91      1.27 o 
   0  -2  10      754.86      730.13      6.64 o 
   1  -2  10      688.45      658.82      6.82 o 
   2  -2  10      515.47      512.79      6.64 o 
   3  -2  10      120.59      118.07      1.89 o 
   4  -2  10        4.89        3.89      0.66 o 
   5  -2  10      402.36      431.68      5.88 o 
  -4  -1  10      195.98      191.24      3.83 o 
  -3  -1  10        2.33        2.10      0.52 o 
  -2  -1  10      150.75      148.56      2.03 o 
  -1  -1  10      202.77      204.78      2.41 o 
   0  -1  10        3.20        4.23      0.45 o 
   1  -1  10       96.67       96.00      1.63 o 
   2  -1  10      458.17      457.87      4.93 o 
   3  -1  10       48.58       50.15      1.17 o 
   4  -1  10        0.97        1.39      0.58 o 
   5  -1  10      218.35      223.20      3.59 o 
  -4   0  10      241.74      242.96      3.84 o 
  -3   0  10      271.38      249.65      3.07 o 
  -2   0  10        6.44        4.30      0.65 o 
  -1   0  10      151.89      155.91      2.01 o 
   0   0  10     3867.76     3921.52     32.48 o 
   1   0  10       38.35       35.13      1.85 o 
   2   0  10       52.24       47.91      1.39 o 
   3   0  10      584.38      570.88      5.90 o 
   4   0  10      330.02      345.17      4.74 o 
   5   0  10        3.17        3.17      0.98 o 
  -4   1  10      208.95      220.85      3.02 o 
  -3   1  10      352.32      342.10      3.87 o 
  -2   1  10      109.28       89.24      1.54 o 
  -1   1  10       26.54       33.48      0.92 o 
   0   1  10     2152.86     2164.75     18.28 o 
   1   1  10      995.32     1002.53      8.74 o 
   2   1  10       52.83       58.16      0.96 o 
   3   1  10       82.39       78.21      1.38 o 
   4   1  10      875.32      878.76     10.39 o 
   5   1  10        8.10        7.62      1.12 o 
  -4   2  10        1.68        0.37      0.65 o 
  -3   2  10      286.56      275.17      3.35 o 
  -2   2  10      108.59      114.68      1.81 o 
  -1   2  10        8.11        7.02      0.78 o 
   0   2  10      353.64      349.11      3.57 o 
   1   2  10      525.23      515.66      5.47 o 
   2   2  10        3.13        3.37      0.34 o 
   3   2  10       30.05       29.99      0.92 o 
   4   2  10      710.70      711.18      8.82 o 
   5   2  10        0.65        1.10      0.87 o 
  -4   3  10       33.71       35.38      1.31 o 
  -3   3  10        1.18        0.92      0.66 o 
  -2   3  10      253.99      266.37      3.15 o 
  -1   3  10       65.20       56.91      1.20 o 
   0   3  10      106.00       99.70      1.50 o 
   1   3  10      210.05      196.57      2.21 o 
   2   3  10      202.22      191.88      2.52 o 
   3   3  10       89.48       92.48      2.09 o 
   4   3  10      103.32      101.62      2.98 o 
   5   3  10       78.97       78.47      3.97 o 
  -3   4  10       49.19       49.12      1.38 o 
  -2   4  10      316.80      322.58      3.66 o 
  -1   4  10      267.86      268.83      3.08 o 
   0   4  10        3.98        3.83      0.76 o 
   1   4  10        1.91        1.68      0.52 o 
   2   4  10      358.65      352.06      4.06 o 
   3   4  10      271.50      262.12      3.95 o 
   4   4  10        4.54        4.08      0.69 o 
   5   4  10      118.33      120.19      3.24 o 
  -3   5  10      202.42      213.70      3.47 o 
  -2   5  10       27.85       27.43      1.06 o 
  -1   5  10      491.77      491.89      4.98 o 
   0   5  10       97.90       96.54      1.52 o 
   1   5  10        8.37        9.10      0.63 o 
   2   5  10      175.18      173.20      3.01 o 
   3   5  10      379.05      367.70      5.19 o 
   4   5  10       62.65       62.20      1.75 o 
   5   5  10       47.74       45.16      2.14 o 
  -3   6  10      372.75      369.70      8.47 o 
  -2   6  10        0.54       -0.36      0.53 o 
  -1   6  10      169.84      175.14      2.37 o 
   0   6  10      372.14      367.08      3.86 o 
   1   6  10       15.04       17.66      0.82 o 
   2   6  10       33.29       31.19      1.34 o 
   3   6  10      114.80      117.73      2.45 o 
   4   6  10       23.27       20.61      3.35 o 
  -2   7  10        2.62        1.62      0.80 o 
  -1   7  10        4.94        4.82      0.80 o 
   0   7  10      223.28      228.83      3.89 o 
   1   7  10      211.25      216.01      3.69 o 
   2   7  10        2.63        2.44      0.72 o 
   3   7  10       32.54       31.56      1.42 o 
   4   7  10      135.50      126.30      3.48 o 
  -2   8  10       33.15       33.09      3.09 o 
  -1   8  10       34.09       33.85      1.55 o 
   0   8  10      157.12      153.97      3.97 o 
   1   8  10      204.94      207.98      3.66 o 
   2   8  10        3.49        4.25      0.83 o 
   3   8  10       59.67       51.75      2.28 o 
   4   8  10       69.59       58.95      3.56 o 
  -1   9  10       32.24       35.13      3.28 o 
   0   9  10        5.24        7.16      1.31 o 
   1   9  10      111.90      119.32      3.48 o 
   2   9  10      125.65      120.07      2.70 o 
   3   9  10        0.84        1.95      1.09 o 
  -1  -8  11       13.62       14.82      1.47 o 
   0  -8  11      361.93      369.63      6.51 o 
   1  -8  11       21.68       21.83      1.39 o 
  -2  -7  11      144.76      151.11      3.14 o 
  -1  -7  11        2.38        3.18      1.10 o 
   0  -7  11      305.80      306.88      4.08 o 
   1  -7  11      173.96      175.57      4.13 o 
   2  -7  11       48.94       50.54      1.84 o 
   3  -7  11       25.15       24.32      1.49 o 
  -2  -6  11      360.96      361.84      5.37 o 
  -1  -6  11       49.61       51.38      1.50 o 
   0  -6  11        3.04        2.54      0.71 o 
   1  -6  11      254.01      246.35      3.38 o 
   2  -6  11      169.51      183.19      2.79 o 
   3  -6  11       10.59        9.77      1.20 o 
  -3  -5  11       87.57       93.68      2.08 o 
  -2  -5  11      105.42      102.19      2.43 o 
  -1  -5  11      310.65      309.21      3.95 o 
   0  -5  11       15.19       16.26      0.94 o 
   1  -5  11        3.67        0.62      0.62 o 
   2  -5  11      617.17      599.19      6.53 o 
   3  -5  11        5.28        1.93      0.70 o 
   4  -5  11      129.87      142.92      4.80 o 
  -3  -4  11       36.38       38.93      1.44 o 
  -2  -4  11       31.88       31.26      1.13 o 
  -1  -4  11      150.55      151.37      2.98 o 
   0  -4  11       38.20       39.26      1.26 o 
   1  -4  11       10.81       11.29      0.78 o 
   2  -4  11      309.63      316.05      3.88 o 
   3  -4  11      297.81      301.50      3.80 o 
   4  -4  11        3.31        3.07      0.77 o 
  -3  -3  11       90.68       85.27      1.92 o 
  -2  -3  11        5.50        5.25      0.59 o 
  -1  -3  11      218.78      219.45      2.59 o 
   0  -3  11      359.68      355.23      4.23 o 
   1  -3  11       35.19       36.51      1.70 o 
   2  -3  11      239.32      216.33      2.89 o 
   3  -3  11      216.39      222.47      2.99 o 
   4  -3  11       14.10       14.08      1.18 o 
   5  -3  11       91.57       94.97      2.88 o 
  -3  -2  11      528.87      533.19      5.47 o 
  -2  -2  11       74.63       73.40      1.43 o 
  -1  -2  11      297.01      304.51      3.29 o 
   0  -2  11       38.04       38.69      1.15 o 
   1  -2  11      367.71      370.45      4.31 o 
   2  -2  11      150.85      128.99      2.03 o 
   3  -2  11        3.80        5.23      0.64 o 
   4  -2  11       17.42       17.62      0.90 o 
   5  -2  11        4.67        3.72      1.01 o 
  -4  -1  11        1.87        0.75      0.77 o 
  -3  -1  11      464.03      442.21      5.33 o 
  -2  -1  11      126.20      128.57      1.94 o 
  -1  -1  11        0.58        0.63      0.42 o 
   0  -1  11      437.46      437.32      4.28 o 
   1  -1  11      418.72      403.80      5.32 o 
   2  -1  11        0.74        2.04      0.55 o 
   3  -1  11       46.72       40.12      1.51 o 
   4  -1  11      184.29      185.67      3.12 o 
   5  -1  11       84.30       84.75      2.71 o 
  -4   0  11       11.83       13.34      1.08 o 
  -3   0  11        5.23        3.08      0.64 o 
  -2   0  11      545.34      510.39      5.17 o 
  -1   0  11       82.29       84.55      1.44 o 
   0   0  11       77.33       90.99      1.40 o 
   1   0  11     2044.51     2012.03     18.97 o 
   2   0  11       58.02       63.86      1.34 o 
   3   0  11        1.54        1.60      0.53 o 
   4   0  11      500.55      490.84      6.40 o 
   5   0  11      427.42      428.87      7.47 o 
  -4   1  11       24.74       24.80      2.64 o 
  -3   1  11       42.19       42.07      1.32 o 
  -2   1  11      228.78      221.70      2.79 o 
  -1   1  11      252.70      252.49      2.93 o 
   0   1  11       79.77       85.14      1.38 o 
   1   1  11      481.46      496.85      4.70 o 
   2   1  11      284.29      290.16      4.73 o 
   3   1  11       43.52       43.84      1.38 o 
   4   1  11      234.31      238.24      4.76 o 
   5   1  11      426.58      433.20      7.54 o 
  -3   2  11       22.29       22.80      1.02 o 
  -2   2  11       13.91       14.34      0.76 o 
  -1   2  11      366.95      354.94      3.80 o 
   0   2  11      403.98      391.51      4.29 o 
   1   2  11      116.76      113.94      2.00 o 
   2   2  11      458.35      468.70      6.17 o 
   3   2  11      107.14      110.27      3.03 o 
   4   2  11       13.28       14.18      1.78 o 
   5   2  11       47.06       46.72      2.04 o 
  -3   3  11      121.05      117.49      2.08 o 
  -2   3  11       79.24       75.30      1.52 o 
  -1   3  11        6.84       12.14      0.71 o 
   0   3  11      379.34      360.21      3.76 o 
   1   3  11        2.45        2.12      0.41 o 
   2   3  11       12.87       13.66      0.67 o 
   3   3  11      205.11      202.34      3.25 o 
   4   3  11      103.16      104.52      2.80 o 
   5   3  11       31.29       34.02      2.90 o 
  -3   4  11      345.34      355.76      4.19 o 
  -2   4  11       53.31       57.44      1.39 o 
  -1   4  11       56.40       52.43      1.23 o 
   0   4  11       97.46       98.89      1.57 o 
   1   4  11       40.64       37.07      1.40 o 
   2   4  11       40.16       40.79      1.09 o 
   3   4  11      203.58      203.87      3.81 o 
   4   4  11      154.43      149.21      2.78 o 
   5   4  11       66.36       65.40      3.84 o 
  -3   5  11       93.58       94.18      2.10 o 
  -2   5  11      301.69      311.59      4.85 o 
  -1   5  11       21.53       19.33      0.84 o 
   0   5  11       95.12       98.68      1.65 o 
   1   5  11      486.25      480.95      5.49 o 
   2   5  11       65.96       64.36      1.79 o 
   3   5  11      110.54      109.54      2.73 o 
   4   5  11      210.98      203.30      3.48 o 
   5   5  11        3.92        2.66      1.64 o 
  -2   6  11      331.78      342.50      4.68 o 
  -1   6  11        8.94        8.70      0.68 o 
   0   6  11       59.48       59.42      1.26 o 
   1   6  11      398.00      390.25      4.69 o 
   2   6  11      170.80      169.24      3.12 o 
   3   6  11       20.16       18.18      1.07 o 
   4   6  11       36.53       42.34      3.28 o 
  -2   7  11        0.82        0.23      0.79 o 
  -1   7  11       36.93       38.27      1.53 o 
   0   7  11        4.16        3.75      0.93 o 
   1   7  11      157.65      161.65      3.14 o 
   2   7  11       76.32       79.97      3.48 o 
   3   7  11        3.95        2.27      1.14 o 
   4   7  11        8.79        9.04      1.28 o 
  -1   8  11       49.33       53.78      2.55 o 
   0   8  11        1.55        2.12      1.13 o 
   1   8  11        4.26        4.74      0.90 o 
   2   8  11       67.42       71.73      2.10 o 
   3   8  11       10.28        9.20      1.32 o 
   0   9  11      147.22      145.83      4.05 o 
   1   9  11        0.25       -0.33      1.00 o 
   2   9  11        1.41        0.20      1.13 o 
  -1  -7  12      338.26      353.78      6.09 o 
   0  -7  12        3.47        3.24      0.84 o 
   1  -7  12       33.09       30.16      1.51 o 
   2  -7  12      413.87      436.73      6.14 o 
  -2  -6  12       26.30       24.33      1.45 o 
  -1  -6  12      118.01      115.60      2.23 o 
   0  -6  12      155.64      150.54      2.61 o 
   1  -6  12        4.80        1.85      0.76 o 
   2  -6  12      185.48      188.03      3.37 o 
   3  -6  12      294.91      287.22      4.49 o 
  -2  -5  12        1.17        0.11      0.86 o 
  -1  -5  12       18.86       16.39      0.94 o 
   0  -5  12      253.31      250.05      3.49 o 
   1  -5  12        6.39        7.19      0.80 o 
   2  -5  12        2.75        4.85      0.76 o 
   3  -5  12      156.19      159.18      2.61 o 
  -3  -4  12      238.16      235.86      4.18 o 
  -2  -4  12        3.51        2.23      0.68 o 
  -1  -4  12        7.17        7.20      0.75 o 
   0  -4  12      233.36      226.18      3.18 o 
   1  -4  12      186.70      185.26      2.78 o 
   2  -4  12       12.53        8.35      0.80 o 
   3  -4  12       12.68       11.74      0.90 o 
   4  -4  12      194.53      197.52      2.98 o 
  -3  -3  12        2.47        1.43      0.76 o 
  -2  -3  12      263.08      265.78      3.62 o 
  -1  -3  12       76.99       77.26      1.69 o 
   0  -3  12       48.58       51.18      1.39 o 
   1  -3  12      541.25      537.35      5.98 o 
   2  -3  12      372.08      344.67      4.18 o 
   3  -3  12       27.44       26.22      1.11 o 
   4  -3  12      361.86      382.91      4.62 o 
  -3  -2  12        7.60       11.09      0.96 o 
  -2  -2  12      329.12      330.02      3.71 o 
  -1  -2  12      205.70      210.72      4.19 o 
   0  -2  12      270.88      264.10      3.39 o 
   1  -2  12      315.16      314.29      4.38 o 
   2  -2  12      592.42      585.79      6.75 o 
   3  -2  12       73.84       68.30      1.75 o 
   4  -2  12        0.93       -0.21      0.78 o 
  -3  -1  12       24.40       23.76      1.02 o 
  -2  -1  12      179.28      179.47      2.46 o 
  -1  -1  12      678.19      672.66      6.41 o 
   0  -1  12        7.27        8.06      0.66 o 
   1  -1  12        0.66        1.05      0.52 o 
   2  -1  12      773.47      742.26      7.71 o 
   3  -1  12       93.39      106.05      1.87 o 
   4  -1  12        7.14        8.61      0.93 o 
   5  -1  12      153.73      158.42      4.65 o 
  -3   0  12        7.91        9.30      0.78 o 
  -2   0  12        6.62        7.90      0.67 o 
  -1   0  12      448.63      454.61      4.64 o 
   0   0  12        6.33        7.32      0.63 o 
   1   0  12       18.13       16.80      1.30 o 
   2   0  12       85.71       83.29      1.58 o 
   3   0  12      175.07      184.11      3.15 o 
   4   0  12       49.04       47.82      1.61 o 
   5   0  12       25.69       26.48      1.71 o 
  -3   1  12      119.15      116.03      2.07 o 
  -2   1  12       31.98       28.63      1.05 o 
  -1   1  12      154.95      153.73      2.15 o 
   0   1  12      348.85      358.57      3.74 o 
   1   1  12       18.95       18.78      1.03 o 
   2   1  12        9.24       10.54      0.63 o 
   3   1  12      283.29      283.55      6.02 o 
   4   1  12      158.63      154.40      3.69 o 
   5   1  12       27.13       26.32      1.75 o 
  -3   2  12      306.37      315.04      3.98 o 
  -2   2  12      445.55      410.68      4.49 o 
  -1   2  12       12.64        9.22      0.66 o 
   0   2  12       76.67       79.29      1.41 o 
   1   2  12     1992.91     2033.69     17.28 o 
   2   2  12      132.98      134.24      2.55 o 
   3   2  12       44.73       42.62      1.36 o 
   4   2  12      374.08      379.80      7.07 o 
   5   2  12       62.16       59.00      3.41 o 
  -3   3  12      171.56      173.65      3.78 o 
  -2   3  12      833.48      808.89      7.81 o 
  -1   3  12       55.67       57.28      1.31 o 
   0   3  12        0.56        0.86      0.45 o 
   1   3  12      748.38      741.38      6.83 o 
   2   3  12      289.48      291.06      3.59 o 
   3   3  12        1.94        2.01      0.86 o 
   4   3  12       50.66       48.58      2.35 o 
   5   3  12      117.15      121.85      3.24 o 
  -3   4  12        4.23        4.31      0.75 o 
  -2   4  12      317.14      315.74      3.78 o 
  -1   4  12      184.60      183.77      3.32 o 
   0   4  12        5.03        6.30      0.72 o 
   1   4  12       28.60       30.66      1.24 o 
   2   4  12      749.54      737.67      8.72 o 
   3   4  12        1.70        1.16      0.85 o 
   4   4  12        4.81        2.54      0.90 o 
  -2   5  12        9.12       11.44      0.84 o 
  -1   5  12       55.90       60.40      1.39 o 
   0   5  12      172.31      160.29      2.20 o 
   1   5  12       28.68       27.86      1.09 o 
   2   5  12      151.05      146.23      2.86 o 
   3   5  12      288.80      281.37      4.39 o 
   4   5  12       28.25       24.72      1.62 o 
  -2   6  12       67.97       71.47      1.86 o 
  -1   6  12       54.61       57.43      1.39 o 
   0   6  12      151.52      160.84      2.67 o 
   1   6  12       50.46       50.01      1.76 o 
   2   6  12       21.78       20.25      1.17 o 
   3   6  12       66.32       64.63      2.26 o 
   4   6  12       95.54       96.34      4.59 o 
  -1   7  12       12.86       13.72      1.09 o 
   0   7  12      202.08      213.47      4.76 o 
   1   7  12      149.14      149.94      3.12 o 
   2   7  12        1.29        2.29      0.81 o 
   3   7  12       15.40       14.04      1.09 o 
   0   8  12       63.56       66.14      3.01 o 
   1   8  12      141.19      151.83      3.58 o 
   2   8  12        2.06        0.98      0.81 o 
   3   8  12        0.26       -0.47      1.38 o 
  -1  -6  13        2.83        3.18      0.81 o 
   0  -6  13        0.53       -0.72      0.72 o 
   1  -6  13      374.24      370.83      4.81 o 
   2  -6  13       56.16       55.12      1.98 o 
  -2  -5  13      211.36      209.24      6.69 o 
  -1  -5  13      270.22      272.41      3.74 o 
   0  -5  13       16.17       18.17      1.06 o 
   1  -5  13      329.47      326.21      4.28 o 
   2  -5  13      246.77      261.46      3.66 o 
   3  -5  13       11.36       12.49      1.01 o 
  -2  -4  13       50.76       49.57      1.91 o 
  -1  -4  13      256.63      264.11      4.07 o 
   0  -4  13      166.65      166.71      2.68 o 
   1  -4  13        0.63        0.05      0.69 o 
   2  -4  13      202.83      191.27      2.92 o 
   3  -4  13       82.06       87.10      1.92 o 
  -2  -3  13      251.57      267.91      3.73 o 
  -1  -3  13      154.09      156.16      2.56 o 
   0  -3  13      465.55      460.24      5.34 o 
   1  -3  13        3.38        3.74      0.71 o 
   2  -3  13       36.16       41.08      1.37 o 
   3  -3  13      238.35      232.92      5.30 o 
   4  -3  13       22.30       23.35      1.36 o 
  -3  -2  13      126.39      121.91      5.05 o 
  -2  -2  13       84.11       89.75      2.42 o 
  -1  -2  13       34.31       35.12      1.27 o 
   0  -2  13      544.29      541.61      6.04 o 
   1  -2  13       60.03       61.52      1.51 o 
   2  -2  13        8.01        9.10      0.79 o 
   3  -2  13      295.02      289.57      3.72 o 
   4  -2  13      234.15      240.80      4.54 o 
  -3  -1  13       65.23       66.58      2.24 o 
  -2  -1  13      239.16      243.80      3.51 o 
  -1  -1  13       35.44       38.30      1.29 o 
   0  -1  13       90.36       90.25      2.41 o 
   1  -1  13      224.59      219.56      2.97 o 
   2  -1  13       31.80       32.59      1.19 o 
   3  -1  13       42.22       43.34      1.59 o 
   4  -1  13      327.53      319.30      7.47 o 
  -3   0  13       39.49       45.58      1.49 o 
  -2   0  13      563.76      590.72      6.01 o 
  -1   0  13      256.50      265.93      3.58 o 
   0   0  13       88.67       89.79      1.77 o 
   1   0  13       22.96       22.24      0.94 o 
   2   0  13      135.61      139.20      3.06 o 
   3   0  13       58.13       53.97      1.72 o 
   4   0  13       13.95       14.82      1.41 o 
  -3   1  13        5.49        4.05      0.74 o 
  -2   1  13      423.09      416.44      4.60 o 
  -1   1  13      230.46      232.03      3.00 o 
   0   1  13        5.30        5.54      0.65 o 
   1   1  13       70.38       71.60      1.60 o 
   2   1  13      327.22      322.90      4.65 o 
   3   1  13        0.51        2.11      0.69 o 
   4   1  13       29.30       24.91      1.61 o 
  -3   2  13       10.54       10.23      0.89 o 
  -2   2  13       52.55       50.58      1.39 o 
  -1   2  13      392.26      388.88      4.24 o 
   0   2  13        1.89        2.13      0.51 o 
   1   2  13       65.68       74.79      1.80 o 
   2   2  13      773.41      772.98     17.04 o 
   3   2  13       65.80       64.58      2.30 o 
   4   2  13        6.02        4.36      1.04 o 
  -2   3  13       10.12        9.78      0.96 o 
  -1   3  13      276.69      260.40      3.20 o 
   0   3  13       23.50       26.07      0.94 o 
   1   3  13       61.80       60.66      1.75 o 
   2   3  13      764.47      776.87      9.56 o 
   3   3  13      123.06      126.27      4.33 o 
   4   3  13        1.03        0.98      0.91 o 
  -2   4  13       32.67       32.04      1.19 o 
  -1   4  13        5.61        4.11      0.65 o 
   0   4  13      169.51      157.44      2.21 o 
   1   4  13      325.45      321.26      4.09 o 
   2   4  13      116.56      117.14      4.86 o 
   3   4  13      403.69      395.97      7.11 o 
   4   4  13       38.91       37.18      6.02 o 
  -2   5  13       51.58       53.12      1.48 o 
  -1   5  13       12.11       12.43      0.82 o 
   0   5  13        7.42        8.25      0.80 o 
   1   5  13      297.49      296.69      5.59 o 
   2   5  13        9.74       10.48      0.98 o 
   3   5  13        6.30        4.98      1.10 o 
   4   5  13      134.78      130.70      3.49 o 
  -1   6  13        0.66        0.31      0.58 o 
   0   6  13       24.25       25.36      1.16 o 
   1   6  13      160.58      164.68      3.36 o 
   2   6  13       30.17       27.33      1.39 o 
   3   6  13       25.95       26.01      3.69 o 
   0   7  13       81.90       84.24      2.42 o 
   1   7  13       25.99       29.53      1.53 o 
   2   7  13      204.98      208.05      6.10 o 
   3   7  13        8.36        8.25      1.01 o 
   1   8  13       32.27       33.89      2.22 o 
   0  -6  14       68.05       68.89      2.76 o 
   1  -6  14       24.95       24.35      1.30 o 
  -1  -5  14       27.91       32.15      1.36 o 
   0  -5  14      532.10      552.22      6.44 o 
   1  -5  14       23.10       21.36      1.20 o 
   2  -5  14       24.85       25.09      1.34 o 
  -1  -4  14        9.67        9.31      0.91 o 
   0  -4  14      277.94      273.15      3.76 o 
   1  -4  14      294.01      283.39      4.32 o 
   2  -4  14       15.38       13.24      1.03 o 
   3  -4  14       87.47       96.98      2.12 o 
  -2  -3  14       31.73       30.98      1.31 o 
  -1  -3  14        1.26        1.21      0.72 o 
   0  -3  14       16.75       14.16      0.90 o 
   1  -3  14      476.62      472.56      7.13 o 
   2  -3  14       43.85       39.98      1.44 o 
   3  -3  14        5.04        4.92      0.84 o 
  -2  -2  14      146.90      153.51      2.71 o 
  -1  -2  14        9.09        8.81      0.86 o 
   0  -2  14        0.90        2.13      0.67 o 
   1  -2  14       51.16       49.75      1.63 o 
   2  -2  14      169.61      168.11      2.66 o 
   3  -2  14        0.83        0.66      0.86 o 
   4  -2  14        7.34        6.35      1.06 o 
  -2  -1  14        1.41        0.12      0.72 o 
  -1  -1  14      900.94      938.68      9.84 o 
   0  -1  14       49.78       52.67      1.45 o 
   1  -1  14        4.87        4.43      0.65 o 
   2  -1  14      296.62      299.52      4.37 o 
   3  -1  14      344.43      319.73      4.89 o 
   4  -1  14        1.44        1.17      0.89 o 
  -2   0  14        0.46        0.13      0.73 o 
  -1   0  14      859.68      891.23      9.42 o 
   0   0  14      365.81      371.89      4.52 o 
   1   0  14       10.26        8.88      0.84 o 
   2   0  14      157.96      156.40      2.90 o 
   3   0  14      632.03      620.13     12.40 o 
   4   0  14       27.26       27.52      1.85 o 
  -2   1  14        9.69        9.16      0.91 o 
  -1   1  14      110.41      113.64      3.04 o 
   0   1  14      368.45      377.77      5.41 o 
   1   1  14       27.16       29.79      1.67 o 
   2   1  14        0.71        0.39      0.65 o 
   3   1  14      355.48      340.26      9.96 o 
   4   1  14      128.87      122.69      3.36 o 
  -2   2  14      214.83      230.88      3.13 o 
  -1   2  14       17.91       19.33      1.06 o 
   0   2  14       24.97       25.55      1.12 o 
   1   2  14       20.67       23.61      1.33 o 
   2   2  14      209.72      212.27      4.75 o 
   3   2  14       26.26       27.82      2.62 o 
   4   2  14       31.13       33.59      2.26 o 
  -2   3  14      191.05      183.11      2.74 o 
  -1   3  14       41.44       37.65      1.24 o 
   0   3  14        0.88        0.88      0.60 o 
   1   3  14      298.49      295.53      4.55 o 
   2   3  14      127.06      129.16      2.61 o 
   3   3  14        0.37        1.06      0.94 o 
   4   3  14       46.65       45.99      2.12 o 
  -2   4  14      229.99      247.91      7.99 o 
  -1   4  14      130.28      127.28      2.14 o 
   0   4  14       35.83       31.37      1.28 o 
   1   4  14      140.35      138.22      2.80 o 
   2   4  14      635.34      618.49     17.15 o 
   3   4  14       46.88       48.22      4.88 o 
   4   4  14        2.03        1.67      0.99 o 
  -1   5  14      351.46      352.91      4.13 o 
   0   5  14        8.08        9.14      1.10 o 
   1   5  14       47.53       47.62      1.71 o 
   2   5  14      223.62      215.03      6.79 o 
   3   5  14        2.19        2.55      1.06 o 
   0   6  14      274.58      277.59      4.01 o 
   1   6  14        9.84       10.02      1.09 o 
   2   6  14       19.04       14.66      1.47 o 
   3   6  14      313.40      309.56      6.22 o 
   1   7  14      179.04      174.38      3.59 o 
   2   7  14       37.25       40.27      2.22 o 
   0  -4  15       37.50       36.62      1.60 o 
   1  -4  15        3.30        3.25      0.83 o 
   2  -4  15      289.29      291.18      4.71 o 
  -1  -3  15      153.05      159.30      2.76 o 
   0  -3  15      489.92      490.48      5.79 o 
   1  -3  15       39.13       46.94      1.52 o 
   2  -3  15       64.23       67.65      2.20 o 
   3  -3  15      164.14      172.55      3.47 o 
  -1  -2  15       77.42       75.49      1.87 o 
   0  -2  15      239.19      239.01      3.42 o 
   1  -2  15       67.76       70.06      1.71 o 
   2  -2  15       11.39       11.40      1.17 o 
   3  -2  15      163.31      159.30      3.26 o 
  -1  -1  15        3.11        4.12      0.92 o 
   0  -1  15      129.53      133.97      2.84 o 
   1  -1  15      227.11      236.87      3.29 o 
   2  -1  15        2.20        1.82      0.68 o 
   3  -1  15      244.34      247.52      4.17 o 
  -2   0  15      131.20      127.30      2.95 o 
  -1   0  15        0.73        2.10      0.72 o 
   0   0  15       69.06       73.70      1.99 o 
   1   0  15      202.93      211.53      3.02 o 
   2   0  15      134.78      142.02      4.18 o 
   3   0  15       68.66       72.09      3.20 o 
   4   0  15      183.26      182.37      6.71 o 
  -2   1  15      104.80      104.68      5.27 o 
  -1   1  15      357.76      382.74      5.53 o 
   0   1  15        9.15       13.88      0.93 o 
   1   1  15       38.89       38.68      1.59 o 
   2   1  15      234.00      230.29      3.82 o 
   3   1  15       77.77       74.99      2.69 o 
   4   1  15        1.36        2.33      1.12 o 
  -1   2  15      322.21      333.26      4.43 o 
   0   2  15       16.00       18.28      1.00 o 
   1   2  15        0.47        0.54      0.75 o 
   2   2  15       78.27       76.43      2.05 o 
   3   2  15       56.83       48.14      2.22 o 
   4   2  15        8.24        7.36      2.00 o 
  -1   3  15      100.58      105.22      2.23 o 
   0   3  15       74.01       74.54      2.19 o 
   1   3  15        0.61        1.45      0.80 o 
   2   3  15       56.82       54.93      2.33 o 
   3   3  15      150.26      141.93      3.74 o 
  -1   4  15        0.97       -0.52      0.70 o 
   0   4  15      168.10      174.38      5.31 o 
   1   4  15       54.25       56.73      1.92 o 
   2   4  15      169.15      166.04      4.18 o 
   3   4  15       52.53       51.91      2.38 o 
   0   5  15      242.18      229.55      4.11 o 
   1   5  15       74.83       75.55      2.93 o 
   2   5  15       26.09       25.94      1.81 o 
   3   5  15      111.75      108.49      3.37 o 
   1   6  15      163.69      152.23      4.10 o 
   2   6  15       52.58       44.00      2.34 o 
   0  -3  16      204.45      210.62      3.26 o 
   1  -3  16      274.51      268.67      3.79 o 
   2  -3  16       14.97       15.07      1.63 o 
   0  -2  16        1.30        2.22      0.76 o 
   1  -2  16      178.98      181.61      2.90 o 
   2  -2  16      219.56      216.90      3.76 o 
  -1  -1  16       29.12       23.33      2.20 o 
   0  -1  16        0.54        0.81      0.94 o 
   1  -1  16       35.98       38.01      1.35 o 
   2  -1  16      508.57      524.75      7.23 o 
   3  -1  16       14.94       13.16      1.25 o 
  -1   0  16      118.52      124.12      2.47 o 
   0   0  16        1.89        1.05      0.73 o 
   1   0  16        2.87        2.56      0.71 o 
   2   0  16       32.96       33.65      1.51 o 
   3   0  16      294.21      303.66      4.80 o 
  -1   1  16        4.42        5.25      0.87 o 
   0   1  16      455.55      480.39      5.73 o 
   1   1  16       32.05       35.56      1.57 o 
   2   1  16        1.54        2.34      0.86 o 
   3   1  16      251.41      247.35      5.32 o 
  -1   2  16        1.87        1.59      1.75 o 
   0   2  16      546.70      571.90      7.92 o 
   1   2  16      250.96      257.21      4.32 o 
   2   2  16        1.30        0.18      0.78 o 
   3   2  16       20.18       17.54      2.71 o 
   0   3  16        8.52        7.47      1.11 o 
   1   3  16      379.18      395.87      7.89 o 
   2   3  16       55.31       56.58      2.46 o 
   3   3  16        1.62        0.83      1.01 o 
   0   4  16        9.28        8.06      1.41 o 
   1   4  16       18.77       19.92      1.33 o 
   2   4  16       99.50      104.47      3.37 o 
   1   0  17      152.90      156.90      3.32 o 
   1   1  17       87.30       90.78      3.27 o 
   2   1  17      291.05      307.93      9.67 o 
   1   2  17      195.03      198.92      4.82 o 
                                                 
 
